# Supplementary material for: Spatiotemporal diversity in molecular and functional abnormalities in the mdx dystrophic brain
Source: Mol Med. 2025 Mar 20;31:108. doi: 10.1186/s10020-025-01109-5 (PMC11924731; doi:10.1186/s10020-025-01109-5)
Supplement: Supplementary file 3 — Additional file 3. [file 10020_2025_1109_MOESM3_ESM.xlsx]

## Sheet: Table S1
RNASeq Results Cerebra
gene_name	gene_stable_id	fold genotype	genotype FDR	genotype regulation	fold genotype 10 days	genotype 10 days FDR	genotype 10 days regulation	fold genotype 10 weeks	genotype 10 weeks FDR	genotype 10 weeks regulation	fold age	age FDR	age regulation	interaction FDR
0610009B22Rik	ENSMUSG00000007777	0.30651	0.175432	up	0.0160682	0.932901	up	0.290442	0.17015	up	0.460355	0.0232085	up	0.506661
0610010F05Rik	ENSMUSG00000042208	-0.523092	0.000723	down	-0.33547	0.00172737	down	-0.187622	0.161958	down	-1.72606	1.6e-13	down	0.569493
0610010K14Rik	ENSMUSG00000020831	1.15682	0.000875	up	0.677507	0.00329382	up	0.479316	0.125213	up	-0.778288	0.00733901	down	0.760479
0610012G03Rik	ENSMUSG00000107002	0.236543	0.264805	up	0.269138	0.0613359	up	-0.0325957	0.901246	down	-1.00008	5.34e-06	down	0.436142
0610030E20Rik	ENSMUSG00000058706	-0.38028	0.108936	down	-0.323626	0.0608462	down	-0.0566538	0.83371	down	0.976198	4.48e-05	up	0.539278
0610040J01Rik	ENSMUSG00000060512	0.791744	0.0400811	up	0.732135	0.00453973	up	0.0596081	0.907373	up	-1.99914	1.38e-06	down	0.360564
1110002E22Rik	ENSMUSG00000090066	-0.875479	0.0668571	down	-0.108821	0.758222	down	-0.766658	0.1161	down	-1.4863	0.000979	down	0.456323
1110004F10Rik	ENSMUSG00000030663	-0.0283876	0.850982	down	0.0519758	0.595723	up	-0.0803635	0.541306	down	-1.05577	5.07e-10	down	0.578811
1110008P14Rik	ENSMUSG00000039195	1.47252	0.000197	up	1.10617	0.00021	up	0.366356	0.247082	up	1.14537	0.00048	up	0.286698
1110017D15Rik	ENSMUSG00000028441	0.836325	0.16443	up	0.0707396	0.874845	up	0.765585	0.214764	up	-1.51953	0.00551437	down	0.527917
1110032A03Rik	ENSMUSG00000037971	-0.350833	0.113896	down	-0.322755	0.0447505	down	-0.0280779	0.918651	down	0.82648	0.000151	up	0.47044
1110032F04Rik	ENSMUSG00000046999	-0.0781985	0.83548	down	0.0818327	0.750221	up	-0.160031	0.633735	down	0.254796	0.38085	up	0.695974
1110038F14Rik	ENSMUSG00000063236	0.564295	0.0975	up	0.353124	0.130953	up	0.211171	0.557341	up	-0.735585	0.0168758	down	0.853496
1110051M20Rik	ENSMUSG00000040591	0.646264	0.000595	up	0.357261	0.00479844	up	0.289003	0.0783464	up	0.0280682	0.865195	up	0.858653
1110059E24Rik	ENSMUSG00000035171	-0.065456	0.79278	down	-0.283719	0.0645495	down	0.218263	0.291888	up	0.280589	0.145084	up	0.26891
1110059G10Rik	ENSMUSG00000032551	-0.340393	0.0957598	down	-0.128652	0.398448	down	-0.211741	0.275187	down	0.58079	0.00232926	up	0.857376
1110065P20Rik	ENSMUSG00000078570	1.1366	0.00272054	up	0.817335	0.0016459	up	0.319267	0.387195	up	-1.29689	0.000201	down	0.45513
1190007I07Rik	ENSMUSG00000063320	0.675136	0.339137	up	0.298089	0.548945	up	0.377046	0.613734	up	-0.555194	0.371808	down	0.964076
1500009C09Rik	ENSMUSG00000068099	1.03243	0.000104	up	0.591527	0.00086	up	0.440901	0.0494386	up	-0.0256198	0.906887	down	0.736786
1500009L16Rik	ENSMUSG00000087651	0.034445	0.913807	up	0.20753	0.232414	up	-0.173085	0.527328	down	-1.47004	3.27e-07	down	0.422982
1500011B03Rik	ENSMUSG00000072694	0.696209	6.09e-05	up	0.35271	0.00133324	up	0.343499	0.0215495	up	-0.448187	0.000862	down	0.979476
1600012H06Rik	ENSMUSG00000050088	0.0414795	0.874332	up	0.085433	0.601134	up	-0.0439535	0.8718	down	-0.988912	1.28e-05	down	0.777557
1600014C10Rik	ENSMUSG00000054676	0.559271	0.00393823	up	0.253164	0.0566923	up	0.306107	0.0858233	up	0.50883	0.00306696	up	0.903984
1700001L19Rik	ENSMUSG00000021534	0.440321	0.13833	up	0.367074	0.0562823	up	0.0732477	0.845081	up	-2.10845	7.16e-09	down	0.59566
1700001O22Rik	ENSMUSG00000044320	1.13342	0.107985	up	1.12239	0.0574125	up	0.0110389	0.995146	up	3.74559	7.82e-07	up	0.397416
1700003E16Rik	ENSMUSG00000030030	1.18516	7.82e-05	up	0.891855	6.86e-05	up	0.293305	0.220133	up	-0.279694	0.210121	down	0.258709
1700007K13Rik	ENSMUSG00000026831	-0.00374024	0.997057	down	0.0907259	0.839746	up	-0.0944661	0.882378	down	0.663944	0.165262	up	0.881968
1700010I14Rik	ENSMUSG00000023873	0.383407	0.574595	up	0.123914	0.811714	up	0.259492	0.703019	up	0.527104	0.359499	up	0.930355
1700013F07Rik	ENSMUSG00000027886	0.000369	0.999734	up	-0.15386	0.721794	down	0.154229	0.807994	up	0.222824	0.665236	up	0.79139
1700016K19Rik	ENSMUSG00000053783	1.11279	0.0142561	up	0.681568	0.0126662	up	0.431225	0.38007	up	-2.73703	7.43e-08	down	0.795277
1700017B05Rik	ENSMUSG00000032300	0.143473	0.788534	up	0.273351	0.447308	up	-0.129878	0.796037	down	1.58755	0.000376	up	0.643738
1700019D03Rik	ENSMUSG00000043629	-0.394587	0.0365136	down	-0.306108	0.0210466	down	-0.0884795	0.66344	down	-0.544841	0.00194363	down	0.528761
1700025G04Rik	ENSMUSG00000032666	-0.347752	0.00210273	down	-0.145029	0.05617	down	-0.202723	0.0536903	down	0.115431	0.224373	up	0.798536
1700028K03Rik	ENSMUSG00000089798	0.437867	0.330132	up	-0.185741	0.574147	down	0.623608	0.136907	up	0.118588	0.776514	up	0.341365
1700028P14Rik	ENSMUSG00000033053	-0.87229	0.146857	down	-0.2081	0.619913	down	-0.66419	0.288832	down	-1.27349	0.0182497	down	0.693993
1700029J07Rik	ENSMUSG00000071103	-0.900524	0.0146087	down	-0.676324	0.0096653	down	-0.224199	0.548289	down	-0.0491404	0.889852	down	0.498065
1700030J22Rik	ENSMUSG00000031847	-0.216773	0.518598	down	-0.261993	0.247743	down	0.0452201	0.907373	up	0.13153	0.656107	up	0.602446
1700030K09Rik	ENSMUSG00000052794	0.977274	0.0403793	up	0.512199	0.110363	up	0.465075	0.333613	up	-0.872429	0.0405201	down	0.970757
1700037C18Rik	ENSMUSG00000005983	0.311797	0.577104	up	0.416377	0.239783	up	-0.10458	0.871852	down	-0.580283	0.210344	down	0.58861
1700037H04Rik	ENSMUSG00000027327	1.26163	5.91e-05	up	0.717066	0.000471	up	0.544563	0.0405965	up	-0.210315	0.366038	down	0.737213
1700066M21Rik	ENSMUSG00000038323	-0.259918	0.0841683	down	-0.13277	0.221982	down	-0.127148	0.385377	down	0.256981	0.0562016	up	0.98907
1700086D15Rik	ENSMUSG00000020548	-0.37736	0.274367	down	-0.31936	0.169307	down	-0.0580005	0.891846	down	-0.62924	0.0382865	down	0.689594
1700088E04Rik	ENSMUSG00000033029	0.277657	0.475542	up	0.168394	0.536548	up	0.109263	0.800356	up	-0.356952	0.282372	down	0.949212
1700094D03Rik	ENSMUSG00000118506	-0.223047	0.528376	down	0.0627881	0.825062	up	-0.285835	0.357328	down	1.40942	2.91e-05	up	0.572175
1700102P08Rik	ENSMUSG00000032611	0.278727	0.725212	up	0.21454	0.727139	up	0.0641869	0.938263	up	2.1908	0.000998	up	0.929854
1700109H08Rik	ENSMUSG00000008307	-0.391089	0.0950376	down	-0.394951	0.0187071	down	0.00386236	0.990753	up	0.0804856	0.715997	up	0.367186
1700123O20Rik	ENSMUSG00000040822	0.731782	0.0132406	up	0.368007	0.0675847	up	0.363775	0.193871	up	-0.300449	0.247921	down	0.996312
1810009A15Rik	ENSMUSG00000071653	0.209558	0.562849	up	0.26367	0.280869	up	-0.0541123	0.894604	down	0.369026	0.222328	up	0.614373
1810010H24Rik	ENSMUSG00000078607	0.710324	0.345038	up	-0.0890038	0.874128	down	0.799327	0.286766	up	-0.991668	0.12667	down	0.506725
1810013L24Rik	ENSMUSG00000022507	-0.52871	0.000233	down	-0.327629	0.000927	down	-0.201081	0.0941443	down	-0.070656	0.5384	down	0.585386
1810020O05Rik	ENSMUSG00000089997	0.0685422	0.925777	up	0.122328	0.79915	up	-0.053786	0.94658	down	0.180904	0.750572	up	0.900514
1810024B03Rik	ENSMUSG00000044145	-0.544703	0.360178	down	-0.758337	0.062771	down	0.213634	0.735223	up	0.348853	0.508998	up	0.369682
1810030O07Rik	ENSMUSG00000044148	0.207494	0.324114	up	0.0847492	0.591257	up	0.122745	0.557948	up	0.189615	0.304536	up	0.940837
1810037I17Rik	ENSMUSG00000054091	0.684577	0.00478069	up	0.273371	0.100726	up	0.411205	0.0710561	up	0.423889	0.0420715	up	0.776256
1810055G02Rik	ENSMUSG00000035372	-0.249036	0.213454	down	-0.0903649	0.539316	down	-0.158671	0.423074	down	-0.988021	2.98e-06	down	0.882939
1810058I24Rik	ENSMUSG00000073155	0.221863	0.37782	up	0.151224	0.37353	up	0.0706397	0.806446	up	-1.08966	1.32e-05	down	0.888214
2010315B03Rik	ENSMUSG00000074829	-0.25591	0.128478	down	-0.188806	0.116976	down	-0.0671038	0.710938	down	0.399485	0.00928685	up	0.713645
2210016F16Rik	ENSMUSG00000021550	0.322809	0.299048	up	-0.0967743	0.684662	down	0.419584	0.148368	up	0.141164	0.617249	up	0.367448
2210016L21Rik	ENSMUSG00000029559	0.59458	0.00166114	up	0.38398	0.00361478	up	0.2106	0.20785	up	-0.339123	0.0320011	down	0.597085
2210408I21Rik	ENSMUSG00000071252	-0.289573	0.13789	down	-0.237671	0.0811347	down	-0.0519018	0.818793	down	-0.70369	0.000214	down	0.609824
2300009A05Rik	ENSMUSG00000032403	0.249881	0.368016	up	-0.057191	0.797012	down	0.307072	0.2176	up	0.827066	0.00109428	up	0.460298
2310009B15Rik	ENSMUSG00000079283	1.06503	0.0197778	up	0.714745	0.0200218	up	0.350284	0.455358	up	-0.89189	0.0279378	down	0.674057
2310011J03Rik	ENSMUSG00000020133	1.2512	0.00122785	up	0.839629	0.00211991	up	0.411572	0.223018	up	0.28026	0.388237	up	0.514539
2310022A10Rik	ENSMUSG00000049643	0.273315	0.424216	up	0.196615	0.413286	up	0.0767008	0.842561	up	0.186714	0.536135	up	0.875427
2310022B05Rik	ENSMUSG00000031983	0.392396	0.0806331	up	0.314193	0.0481225	up	0.0782032	0.757267	up	-0.0783612	0.711946	down	0.572588
2310030G06Rik	ENSMUSG00000032062	0.294361	0.632019	up	-0.240597	0.571254	down	0.534957	0.329823	up	0.237498	0.651905	up	0.455269
2310033P09Rik	ENSMUSG00000020441	0.426767	0.193533	up	0.157334	0.513677	up	0.269434	0.406517	up	-0.186911	0.532779	down	0.883323
2310039H08Rik	ENSMUSG00000062619	0.930495	0.0798598	up	0.700603	0.0304234	up	0.229892	0.723294	up	-2.5388	4.23e-06	down	0.640144
2310057M21Rik	ENSMUSG00000040177	-0.17743	0.370061	down	-0.12356	0.375674	down	-0.0538701	0.806446	down	-0.0895904	0.613861	down	0.875669
2310061I04Rik	ENSMUSG00000050705	0.228535	0.262386	up	0.13713	0.339977	up	0.0914056	0.674348	up	-0.626541	0.000974	down	0.926232
2410002F23Rik	ENSMUSG00000045411	0.71961	0.000461	up	0.413227	0.00224237	up	0.306383	0.0927878	up	-1.75258	2.66e-11	down	0.780457
2410004B18Rik	ENSMUSG00000036873	0.224707	0.230652	up	0.045984	0.750605	up	0.178723	0.331337	up	-0.837433	1.23e-05	down	0.71661
2410004P03Rik	ENSMUSG00000071398	0.359849	0.591945	up	0.173989	0.703907	up	0.185859	0.805071	up	-0.928755	0.0923789	down	0.995165
2510002D24Rik	ENSMUSG00000071632	-0.225806	0.425496	down	-0.189548	0.337916	down	-0.0362578	0.914546	down	0.252871	0.301555	up	0.788837
2510009E07Rik	ENSMUSG00000043391	-0.611623	0.00066	down	-0.331234	0.00555544	down	-0.280389	0.0783464	down	-1.33911	4.94e-10	down	0.893522
2510039O18Rik	ENSMUSG00000044496	0.984369	0.000195	up	0.566962	0.00143313	up	0.417407	0.0640849	up	0.398315	0.0512679	up	0.744322
2610001J05Rik	ENSMUSG00000052419	-0.0684032	0.769334	down	-0.225229	0.102612	down	0.156826	0.457057	up	-1.2142	1.76e-07	down	0.337695
2610002M06Rik	ENSMUSG00000031242	-0.110159	0.420804	down	-0.134963	0.148116	down	0.0248037	0.875472	up	-0.639005	4.29e-06	down	0.506796
2610008E11Rik	ENSMUSG00000060301	-0.67735	0.000287	down	-0.420749	0.00101658	down	-0.256601	0.101644	down	-0.439364	0.00365464	down	0.58861
2610021A01Rik	ENSMUSG00000091474	-0.243246	0.104267	down	-0.157395	0.145682	down	-0.0858501	0.572086	down	0.710436	6.43e-06	up	0.828399
2610044O15Rik8	ENSMUSG00000071302	-0.490417	0.00713194	down	-0.374679	0.00497575	down	-0.115738	0.508636	down	0.735205	3.76e-05	up	0.427605
2610301B20Rik	ENSMUSG00000059482	-0.0585841	0.766498	down	-0.102716	0.431398	down	0.0441316	0.8209	up	0.883696	2.18e-06	up	0.653087
2610507B11Rik	ENSMUSG00000010277	0.0640309	0.57554	up	0.0162535	0.85555	up	0.0477774	0.669487	up	-0.031584	0.753698	down	0.89929
2700049A03Rik	ENSMUSG00000034601	-0.11158	0.555441	down	-0.0115421	0.937695	down	-0.100038	0.584545	down	-0.161697	0.309509	down	0.816644
2700062C07Rik	ENSMUSG00000024273	0.109696	0.688867	up	0.0746395	0.699983	up	0.0350567	0.909054	up	-0.0420252	0.86184	down	0.949212
2700081O15Rik	ENSMUSG00000053080	0.137132	0.509557	up	0.221013	0.0969075	up	-0.0838811	0.701661	down	-1.86436	3.03e-11	down	0.401231
2700097O09Rik	ENSMUSG00000062198	-0.504874	0.0587074	down	-0.357132	0.0626543	down	-0.147742	0.588213	down	0.526447	0.02851	up	0.684299
2810004N23Rik	ENSMUSG00000031984	-0.00299101	0.988688	down	-0.133602	0.227549	down	0.130611	0.400886	up	-0.439437	0.00257999	down	0.370891
2810006K23Rik	ENSMUSG00000047635	-0.280064	0.217038	down	-0.258706	0.104089	down	-0.0213574	0.941339	down	0.225316	0.263919	up	0.567722
2810021J22Rik	ENSMUSG00000020491	0.429896	0.097738	up	0.0517305	0.805221	up	0.378166	0.129949	up	-0.0780483	0.751215	down	0.494732
2810459M11Rik	ENSMUSG00000026227	0.0422204	0.9138	up	0.168783	0.459157	up	-0.126563	0.719377	down	-0.518825	0.0652525	down	0.616916
2900026A02Rik	ENSMUSG00000051339	-0.0155437	0.973267	down	0.197519	0.464663	up	-0.213062	0.578075	down	-0.709297	0.0319987	down	0.542967
3110001I22Rik	ENSMUSG00000079737	0.258876	0.373403	up	-0.0128564	0.957321	down	0.271733	0.313952	up	0.317741	0.205793	up	0.585386
3110021N24Rik	ENSMUSG00000094958	-0.155389	0.76604	down	-0.189333	0.627818	down	0.0339442	0.950483	up	2.5916	4.09e-07	up	0.825515
3110040N11Rik	ENSMUSG00000025102	0.215105	0.490102	up	0.0333373	0.885497	up	0.181768	0.569062	up	-1.24543	2.97e-05	down	0.815339
3110082I17Rik	ENSMUSG00000053553	0.84764	0.0262441	up	0.611479	0.0172259	up	0.236161	0.563393	up	-1.01524	0.00363577	down	0.594975
3300002I08Rik	ENSMUSG00000063364	-0.751926	0.0333441	down	-0.320357	0.188304	down	-0.431568	0.207219	down	-0.488937	0.118896	down	0.893238
3830406C13Rik	ENSMUSG00000033111	-0.346909	0.032255	down	-0.239946	0.0347577	down	-0.106963	0.515089	down	-0.532632	0.000551	down	0.662587
4833420G17Rik	ENSMUSG00000062822	-0.0633889	0.691369	down	-0.12256	0.238408	down	0.0591716	0.700205	up	0.210887	0.100472	up	0.492238
4833439L19Rik	ENSMUSG00000025871	0.316983	0.0121393	up	0.169531	0.0547906	up	0.147451	0.20566	up	-0.202952	0.0656456	down	0.943904
4921507P07Rik	ENSMUSG00000029828	0.460357	0.527599	up	-0.277182	0.556934	down	0.737539	0.301652	up	-1.15345	0.0586928	down	0.423594
4921524J17Rik	ENSMUSG00000036934	-0.72669	0.0022448	down	-0.437211	0.00629755	down	-0.289479	0.18348	down	-0.881143	7.42e-05	down	0.742646
4930402H24Rik	ENSMUSG00000027309	-0.0447755	0.736721	down	-0.10336	0.225898	down	0.0585849	0.63346	up	0.0558198	0.610331	up	0.456806
4930430F08Rik	ENSMUSG00000046567	-0.188158	0.29753	down	-0.142379	0.258904	down	-0.0457796	0.822507	down	-0.311042	0.0490173	down	0.797128
4930447C04Rik	ENSMUSG00000021098	-0.620263	0.0215014	down	-0.495423	0.0115203	down	-0.12484	0.656244	down	0.480161	0.0446722	up	0.45513
4930453N24Rik	ENSMUSG00000059920	-0.196652	0.177136	down	-0.191622	0.0669546	down	-0.00502997	0.980085	down	0.815967	4.57e-07	up	0.483166
4930503L19Rik	ENSMUSG00000044906	0.50933	0.0186081	up	0.123028	0.435221	up	0.386302	0.067907	up	0.0923694	0.642786	up	0.502425
4930522L14Rik	ENSMUSG00000072762	-0.989975	0.0328434	down	-0.417372	0.20899	down	-0.572604	0.188015	down	0.410797	0.325218	up	0.886628
4930523C07Rik	ENSMUSG00000090394	-0.0707864	0.880389	down	0.228158	0.424279	up	-0.298945	0.440426	down	0.192977	0.593733	up	0.462954
4930563E22Rik	ENSMUSG00000053574	-0.266382	0.464508	down	-0.194869	0.437671	down	-0.0715128	0.864491	down	-0.0915933	0.781436	down	0.878788
4930578G10Rik	ENSMUSG00000054885	-0.104358	0.892325	down	-0.203667	0.667463	down	0.0993094	0.90352	up	-0.582547	0.309519	down	0.828804
4930579G24Rik	ENSMUSG00000027811	0.722752	0.236882	up	0.361047	0.406712	up	0.361705	0.56686	up	0.0827635	0.888153	up	0.9998
4930590J08Rik	ENSMUSG00000034063	0.274896	0.566188	up	-0.0613324	0.874845	down	0.336229	0.415392	up	1.64364	0.000159	up	0.632748
4931406C07Rik	ENSMUSG00000031938	-0.569085	0.0550308	down	-0.295981	0.143122	down	-0.273104	0.362584	down	-1.19159	5.86e-05	down	0.976834
4931414P19Rik	ENSMUSG00000022179	-0.0941794	0.862967	down	0.175942	0.607571	up	-0.270121	0.580572	down	-0.351581	0.399823	down	0.603401
4931428F04Rik	ENSMUSG00000014837	0.112395	0.72977	up	0.168688	0.376255	up	-0.056293	0.882034	down	-2.5183	1.4e-10	down	0.68659
4932438A13Rik	ENSMUSG00000037270	-0.618996	0.000298	down	-0.27453	0.0126108	down	-0.344466	0.0254493	down	-0.0795684	0.565152	down	0.832083
4932438H23Rik	ENSMUSG00000039851	-0.442477	0.541055	down	-0.401762	0.412244	down	-0.0407155	0.965561	down	0.0809785	0.902973	up	0.804032
4933407L21Rik	ENSMUSG00000026224	0.358417	0.562849	up	0.190737	0.661261	up	0.167681	0.806446	up	-0.392142	0.457389	down	0.988124
4933427D14Rik	ENSMUSG00000020807	-0.330801	0.0496612	down	-0.18019	0.133925	down	-0.150611	0.356581	down	0.049398	0.757145	up	0.944346
4933434E20Rik	ENSMUSG00000027942	0.294588	0.0749345	up	0.23994	0.0459812	up	0.0546487	0.763384	up	0.9096	6.9e-07	up	0.541602
5031439G07Rik	ENSMUSG00000036046	0.561926	0.000303	up	0.40129	0.00035	up	0.160636	0.21189	up	-0.389559	0.0021979	down	0.358382
5430403G16Rik	ENSMUSG00000072763	-0.593123	0.121186	down	-0.424082	0.114535	down	-0.169042	0.683202	down	0.0109129	0.975922	up	0.740953
5730409E04Rik	ENSMUSG00000073755	0.510136	0.00760469	up	0.258479	0.0486253	up	0.251657	0.154726	up	-0.622266	0.000466	down	0.989266
5730455P16Rik	ENSMUSG00000057181	0.00461766	0.977281	up	-0.0278	0.785819	down	0.0324176	0.8209	up	-0.0741933	0.521094	down	0.828256
5730480H06Rik	ENSMUSG00000029089	-0.320939	0.108929	down	-0.216444	0.128028	down	-0.104495	0.618232	down	0.118446	0.52058	up	0.791934
5730522E02Rik	ENSMUSG00000032985	-0.487399	0.131531	down	-0.331924	0.123615	down	-0.155475	0.668436	down	-1.65018	2e-06	down	0.798139
6030458C11Rik	ENSMUSG00000022195	0.0719951	0.658753	up	0.0579323	0.616129	up	0.0140628	0.941339	up	0.253771	0.055643	up	0.89963
6330403K07Rik	ENSMUSG00000018451	0.611449	0.000469	up	0.346302	0.00370061	up	0.265147	0.0759995	up	1.36052	1.68e-10	up	0.808057
6330409D20Rik	ENSMUSG00000009551	0.824958	0.0827271	up	0.291883	0.387809	up	0.533075	0.254395	up	-0.233058	0.637286	down	0.848638
6430548M08Rik	ENSMUSG00000031824	0.636643	0.000624	up	0.463675	0.00073	up	0.172968	0.267256	up	2.23007	3.38e-14	up	0.361159
6430571L13Rik	ENSMUSG00000037977	1.01768	0.112502	up	0.46497	0.322143	up	0.552711	0.375624	up	0.50093	0.392253	up	0.957421
6720489N17Rik	ENSMUSG00000072066	-0.865052	0.00303859	down	-0.463471	0.0224455	down	-0.401581	0.119223	down	0.910127	0.000581	up	0.926596
6820408C15Rik	ENSMUSG00000032680	0.870721	0.0724505	up	0.222022	0.488746	up	0.6487	0.199452	up	-1.80242	0.000139	down	0.638596
8030462N17Rik	ENSMUSG00000047466	-0.102599	0.387295	down	-0.0199988	0.837072	down	-0.0826	0.451017	down	1.9935	1.11e-16	up	0.796619
9030025P20Rik	ENSMUSG00000116953	-0.0874079	0.92155	down	-0.392716	0.456486	down	0.305308	0.699019	up	0.169995	0.806594	up	0.604884
9030624G23Rik	ENSMUSG00000073158	0.366016	0.538763	up	-0.0960431	0.793373	down	0.462059	0.475641	up	-3.09118	3.76e-07	down	0.590962
9130019O22Rik	ENSMUSG00000030823	-0.117143	0.807481	down	-0.0469921	0.89374	down	-0.0701509	0.888119	down	0.546813	0.137693	up	0.983153
9130023H24Rik	ENSMUSG00000062944	0.0758025	0.909665	up	-0.302591	0.421648	down	0.378393	0.51946	up	-1.22627	0.0132918	down	0.499689
9130401M01Rik	ENSMUSG00000101892	0.668245	0.0164273	up	0.49082	0.0121128	up	0.177425	0.531568	up	-0.441813	0.0709523	down	0.533771
9330159F19Rik	ENSMUSG00000004360	-0.328349	0.0216807	down	-0.263803	0.0115184	down	-0.0645456	0.663717	down	0.64661	1.08e-05	up	0.450504
9430015G10Rik	ENSMUSG00000059939	0.70691	0.00878864	up	0.50282	0.00898183	up	0.204091	0.427175	up	0.250736	0.288662	up	0.534719
9430038I01Rik	ENSMUSG00000040139	-0.511694	0.183375	down	-0.474736	0.0498427	down	-0.0369582	0.946376	down	-2.13365	4.25e-07	down	0.532997
9530068E07Rik	ENSMUSG00000036275	0.313787	0.0279667	up	0.175589	0.0795636	up	0.138198	0.313599	up	-0.472419	0.000507	down	0.912318
9530077C05Rik	ENSMUSG00000036411	0.146742	0.599974	up	0.0993606	0.616822	up	0.0473819	0.880759	up	0.0489185	0.845639	up	0.935817
9930021J03Rik	ENSMUSG00000046138	-0.554488	0.000268	down	-0.364111	0.000731	down	-0.190377	0.125799	down	1.23017	5.3e-11	up	0.475649
9930104L06Rik	ENSMUSG00000044730	-0.0793727	0.751318	down	-0.178819	0.265104	down	0.0994468	0.671132	up	0.408661	0.0394449	up	0.494242
9930111J21Rik1	ENSMUSG00000069893	0.0825881	0.894966	up	-0.125829	0.76108	down	0.208418	0.70506	up	0.51482	0.264845	up	0.746111
a	ENSMUSG00000027596	2.09824	9.6e-05	up	1.06234	0.00128969	up	1.0359	0.0342904	up	-0.841481	0.0385142	down	0.98411
A130010J15Rik	ENSMUSG00000079144	0.195307	0.539153	up	0.233176	0.241294	up	-0.0378691	0.924892	down	-1.48287	2.83e-06	down	0.627229
A2m	ENSMUSG00000030111	0.568833	0.317814	up	0.0428174	0.928835	up	0.526015	0.309703	up	1.12884	0.0237929	up	0.642946
A2ml1	ENSMUSG00000047228	-0.676886	0.203086	down	-0.514736	0.17179	down	-0.16215	0.785439	down	0.464786	0.329481	up	0.739535
A430005L14Rik	ENSMUSG00000047613	0.0148016	0.95805	up	0.051411	0.781424	up	-0.0366094	0.891686	down	0.782902	0.000316	up	0.865379
A430033K04Rik	ENSMUSG00000056014	-0.107542	0.513646	down	-0.121335	0.288594	down	0.0137931	0.945361	up	0.835106	9.47e-07	up	0.643705
A4galt	ENSMUSG00000047878	0.379632	0.554646	up	-0.177545	0.705987	down	0.557178	0.340243	up	0.263816	0.636975	up	0.503898
A630089N07Rik	ENSMUSG00000116673	-1.37848	2.56e-05	down	-0.827636	0.000151	down	-0.550846	0.0377436	down	-0.323077	0.156246	down	0.557142
A830018L16Rik	ENSMUSG00000057715	-0.297643	0.0776893	down	-0.182531	0.12983	down	-0.115112	0.495299	down	-0.78074	9.22e-06	down	0.862067
A930004D18Rik	ENSMUSG00000054057	0.0379522	0.958096	up	-0.450242	0.267135	down	0.488194	0.416729	up	-0.543434	0.306895	down	0.391835
A930007A09Rik	ENSMUSG00000118559	-0.220108	0.703086	down	-0.0894535	0.814248	down	-0.130655	0.844279	down	-1.84423	0.000226	down	0.975983
A930033H14Rik	ENSMUSG00000090622	-0.855177	0.0233417	down	-0.573097	0.0231341	down	-0.28208	0.471254	down	-1.09463	0.00172979	down	0.686772
AA986860	ENSMUSG00000042510	1.14833	0.0356209	up	0.615521	0.134301	up	0.532813	0.27718	up	1.83467	0.00045	up	0.950192
Aaas	ENSMUSG00000036678	0.31184	0.244557	up	0.188572	0.305567	up	0.123267	0.673058	up	-1.08178	4.64e-05	down	0.920257
Aacs	ENSMUSG00000029482	0.982238	4.99e-05	up	0.622709	0.000102	up	0.359529	0.0763623	up	-3.03702	1.06e-15	down	0.463486
Aagab	ENSMUSG00000037257	0.383952	0.0122397	up	0.175582	0.0987349	up	0.20837	0.143618	up	-0.231613	0.0834374	down	0.928329
Aak1	ENSMUSG00000057230	-0.14034	0.295463	down	-0.081896	0.404659	down	-0.0584437	0.671181	down	1.31521	1.13e-11	up	0.943904
Aamdc	ENSMUSG00000035642	0.446199	0.0844462	up	0.213715	0.245357	up	0.232484	0.361418	up	-0.117919	0.624222	down	0.977533
Aamp	ENSMUSG00000006299	0.721923	0.00149696	up	0.405028	0.00911378	up	0.316896	0.113774	up	0.00984606	0.961649	up	0.852708
Aar2	ENSMUSG00000027628	0.89275	0.000227	up	0.645945	0.000231	up	0.246805	0.2176	up	-0.179716	0.344234	down	0.328758
Aard	ENSMUSG00000068522	0.473127	0.468596	up	0.367774	0.40288	up	0.105353	0.892725	up	-0.433073	0.444144	down	0.849724
Aars	ENSMUSG00000031960	0.0822183	0.475867	up	0.00690253	0.940633	up	0.0753158	0.48731	up	-0.304378	0.00276077	down	0.758719
Aars2	ENSMUSG00000023938	0.915275	0.00129567	up	0.653943	0.00133324	up	0.261332	0.301388	up	0.0994745	0.686194	up	0.420791
Aarsd1	ENSMUSG00000075528	0.806268	0.000958	up	0.574419	0.00103468	up	0.231849	0.281273	up	-0.00842965	0.969026	down	0.409516
Aasdh	ENSMUSG00000055923	-0.153393	0.589636	down	-0.17905	0.356901	down	0.0256571	0.939377	up	0.535968	0.0237655	up	0.686646
Aasdhppt	ENSMUSG00000025894	-0.275296	0.0935575	down	-0.318487	0.00864875	down	0.0431909	0.816623	up	0.302416	0.0399849	up	0.282231
Aass	ENSMUSG00000029695	0.511541	0.238231	up	0.505983	0.164687	up	0.00555727	0.998688	up	5.19976	8.21e-14	up	0.52423
Aatf	ENSMUSG00000018697	-0.151747	0.389724	down	-0.00169846	0.990649	down	-0.150049	0.368692	down	-0.229946	0.128862	down	0.641964
Aatk	ENSMUSG00000025375	0.843739	0.00150847	up	0.636951	0.00121155	up	0.206789	0.382149	up	1.15164	8.11e-06	up	0.360688
Abat	ENSMUSG00000057880	0.458991	0.00826192	up	0.239669	0.0486253	up	0.219322	0.165316	up	0.404299	0.00862479	up	0.961683
Abca1	ENSMUSG00000015243	-0.0687754	0.621328	down	-0.0164432	0.876178	down	-0.0523322	0.705201	down	-1.33087	4.76e-12	down	0.906237
Abca17	ENSMUSG00000035435	0.192076	0.757881	up	0.00142812	0.997343	up	0.190648	0.768921	up	-0.756658	0.122207	down	0.883365
Abca2	ENSMUSG00000026944	0.585082	0.00417021	up	0.359074	0.0132724	up	0.226008	0.210616	up	1.98235	9.09e-12	up	0.731922
Abca3	ENSMUSG00000024130	0.270706	0.103786	up	0.226712	0.0528833	up	0.0439934	0.819596	up	-1.57624	3.57e-11	down	0.552515
Abca4	ENSMUSG00000028125	-0.0448904	0.921818	down	-0.160804	0.580962	down	0.115914	0.78035	up	0.679564	0.0422575	up	0.704883
Abca5	ENSMUSG00000018800	-0.372022	0.00377446	down	-0.247262	0.00724971	down	-0.12476	0.278982	down	1.37754	1.01e-12	up	0.589543
Abca6	ENSMUSG00000044749	-0.700287	0.0208257	down	-0.553975	0.00926181	down	-0.146311	0.653367	down	-0.532884	0.0468297	down	0.460298
Abca7	ENSMUSG00000035722	0.513805	0.0836074	up	0.288241	0.189582	up	0.225564	0.422559	up	1.34164	1.27e-05	up	0.931366
Abca8a	ENSMUSG00000041828	-0.0400223	0.914288	down	0.0199592	0.936691	up	-0.0599815	0.869101	down	-0.119675	0.671588	down	0.911689
Abca8b	ENSMUSG00000020620	-0.287234	0.0654467	down	-0.289281	0.0122245	down	0.00204722	0.992428	up	0.91894	2.19e-07	up	0.338698
Abca9	ENSMUSG00000041797	-0.128019	0.47186	down	-0.229376	0.0572194	down	0.101357	0.555376	up	0.284665	0.0591249	up	0.321335
Abcb10	ENSMUSG00000031974	0.37972	0.0660263	up	0.188354	0.19624	up	0.191366	0.346125	up	-0.275551	0.134973	down	0.996312
Abcb1a	ENSMUSG00000040584	-0.331215	0.0562011	down	-0.347538	0.00843284	down	0.0163228	0.939858	up	1.84175	3.36e-12	up	0.297604
Abcb1b	ENSMUSG00000028970	-0.0391726	0.924835	down	-0.141787	0.576828	down	0.102614	0.794491	up	-0.246153	0.425004	down	0.713582
Abcb4	ENSMUSG00000042476	0.113441	0.749789	up	0.138318	0.574174	up	-0.0248776	0.951115	down	0.848402	0.00359699	up	0.809041
Abcb6	ENSMUSG00000026198	0.308358	0.115666	up	0.3239	0.013885	up	-0.0155416	0.954849	down	-2.26239	5.37e-13	down	0.362706
Abcb7	ENSMUSG00000031333	-0.134848	0.412851	down	-0.101184	0.394331	down	-0.0336643	0.854326	down	1.29604	5.83e-10	up	0.848638
Abcb8	ENSMUSG00000028973	1.34848	7.66e-05	up	0.836853	0.000275	up	0.511628	0.0721761	up	-0.684983	0.00801341	down	0.532785
Abcb9	ENSMUSG00000029408	0.742101	0.0101181	up	0.672476	0.00178071	up	0.069625	0.831432	up	-0.0514478	0.851178	down	0.286698
Abcc1	ENSMUSG00000023088	0.379312	0.033596	up	0.186436	0.134418	up	0.192875	0.261682	up	-0.614458	0.000343	down	0.989312
Abcc10	ENSMUSG00000032842	0.270092	0.600174	up	0.434525	0.197879	up	-0.164434	0.758591	down	0.209528	0.636466	up	0.494242
Abcc3	ENSMUSG00000020865	0.0700724	0.918231	up	0.150238	0.719068	up	-0.0801654	0.910145	down	-0.592403	0.23088	down	0.852978
Abcc4	ENSMUSG00000032849	-0.266694	0.323611	down	-0.113881	0.590377	down	-0.152813	0.551436	down	1.71143	3.9e-08	up	0.953043
Abcc5	ENSMUSG00000022822	-0.120411	0.364475	down	-0.052504	0.60182	down	-0.0679074	0.606444	down	0.912988	8.01e-09	up	0.962022
Abcc6	ENSMUSG00000030834	0.227767	0.815524	up	0.400288	0.41854	up	-0.172521	0.8786	down	-2.26314	0.00225541	down	0.726014
Abcc8	ENSMUSG00000040136	0.40063	0.204042	up	0.373914	0.0974697	up	0.0267153	0.947201	up	0.748129	0.00869898	up	0.544849
Abcc9	ENSMUSG00000030249	-0.472228	0.0360257	down	-0.25599	0.0957166	down	-0.216239	0.334736	down	-1.16534	1.6e-06	down	0.944259
Abcd1	ENSMUSG00000031378	0.323469	0.21865	up	0.402436	0.0243498	up	-0.0789671	0.796789	down	-1.01232	8.53e-05	down	0.341483
Abcd2	ENSMUSG00000055782	-0.275838	0.0375774	down	-0.224057	0.0195028	down	-0.0517809	0.717459	down	0.0904958	0.454094	up	0.477435
Abcd3	ENSMUSG00000028127	-0.23222	0.0819964	down	-0.212714	0.0262156	down	-0.019506	0.905143	down	-0.680193	2.21e-06	down	0.436142
Abcd4	ENSMUSG00000021240	-0.0217159	0.962663	down	-0.125	0.665072	down	0.103284	0.805765	up	0.35664	0.280764	up	0.760733
Abce1	ENSMUSG00000058355	-0.280389	0.0256778	down	-0.268523	0.0041837	down	-0.0118659	0.941166	down	-0.654473	1.38e-06	down	0.306294
Abcf1	ENSMUSG00000038762	-0.409753	0.00537348	down	-0.165038	0.100537	down	-0.244715	0.0774426	down	-0.459127	0.000671	down	0.79027
Abcf2	ENSMUSG00000028953	0.368897	0.0193406	up	0.293464	0.0111041	up	0.075434	0.638595	up	0.991441	5.88e-08	up	0.453081
Abcf3	ENSMUSG00000003234	0.505841	0.00912052	up	0.319487	0.0196586	up	0.186354	0.300761	up	0.280972	0.0951548	up	0.722835
Abcg1	ENSMUSG00000024030	0.499415	0.00128468	up	0.316169	0.00472913	up	0.183245	0.156909	up	2.63639	3.96e-17	up	0.619669
Abcg2	ENSMUSG00000029802	0.136852	0.428806	up	0.0213923	0.875037	up	0.11546	0.492379	up	-0.582545	0.000282	down	0.787272
Abcg4	ENSMUSG00000032131	1.00305	0.000192	up	0.592278	0.00103712	up	0.410767	0.0734785	up	-0.272862	0.188298	down	0.684597
Abhd10	ENSMUSG00000033157	0.121271	0.507229	up	-0.0873123	0.500409	down	0.208583	0.201765	up	0.142796	0.361622	up	0.364405
Abhd11	ENSMUSG00000040532	0.55124	0.0575298	up	0.461914	0.0188114	up	0.0893258	0.797573	up	-1.56585	8.58e-07	down	0.484507
Abhd12	ENSMUSG00000032046	0.32456	0.00537346	up	0.265378	0.00227933	up	0.0591821	0.607072	up	1.09811	1.74e-11	up	0.344371
Abhd12b	ENSMUSG00000090121	0.293691	0.891278	up	-0.337189	0.838548	down	0.63088	0.433379	up	8.09829	4.07e-08	up	0.761998
Abhd13	ENSMUSG00000040396	-0.138089	0.283455	down	-0.0913027	0.320498	down	-0.046786	0.736075	down	-0.377538	0.00146707	down	0.8804
Abhd14a	ENSMUSG00000042210	1.02322	0.000568	up	0.725956	0.000457	up	0.297265	0.259105	up	-1.19226	1.38e-05	down	0.387316
Abhd14b	ENSMUSG00000042073	0.356418	0.310322	up	0.0620574	0.832319	up	0.294361	0.357504	up	1.40541	4.54e-05	up	0.73467
Abhd16a	ENSMUSG00000007036	1.23026	6.28e-05	up	0.766985	0.000293	up	0.463278	0.0604732	up	0.504512	0.025739	up	0.510892
Abhd17a	ENSMUSG00000003346	1.28298	7.91e-05	up	0.842953	0.000188	up	0.440029	0.0976065	up	-1.17872	1.99e-05	down	0.421056
Abhd17b	ENSMUSG00000047368	-0.417375	0.0373272	down	-0.357611	0.0131215	down	-0.059764	0.79454	down	-0.402925	0.0251005	down	0.421175
Abhd17c	ENSMUSG00000038459	-0.0687	0.83093	down	0.0351985	0.871781	up	-0.103898	0.741457	down	-1.34855	3.43e-06	down	0.814071
Abhd18	ENSMUSG00000037818	-0.555238	0.00451146	down	-0.285785	0.0355609	down	-0.269453	0.125017	down	0.901777	5.07e-06	up	0.974331
Abhd2	ENSMUSG00000039202	0.0268648	0.866842	up	0.125815	0.190609	up	-0.09895	0.45324	down	-0.638353	5.95e-06	down	0.372484
Abhd3	ENSMUSG00000002475	0.0561538	0.816085	up	-0.0147747	0.934578	down	0.0709285	0.749009	up	1.842	1.12e-10	up	0.853818
Abhd4	ENSMUSG00000040997	0.841671	0.00295129	up	0.507937	0.0103597	up	0.333734	0.18282	up	0.645796	0.00833166	up	0.746699
Abhd5	ENSMUSG00000032540	-0.0385835	0.868533	down	-0.0518261	0.727116	down	0.0132426	0.961472	up	-1.76685	8.11e-11	down	0.887181
Abhd6	ENSMUSG00000025277	-0.263153	0.140852	down	-0.128311	0.329053	down	-0.134843	0.438708	down	0.514887	0.00204227	up	0.989273
Abhd8	ENSMUSG00000007950	1.02265	0.000144	up	0.676369	0.000399	up	0.346277	0.106952	up	0.943489	4.43e-05	up	0.43879
Abi1	ENSMUSG00000058835	-0.22741	0.0561269	down	-0.204501	0.0184392	down	-0.0229087	0.870928	down	0.275003	0.0111203	up	0.412377
Abi2	ENSMUSG00000026782	-0.145237	0.244975	down	-0.0619276	0.508499	down	-0.0833096	0.496383	down	-0.886108	6.74e-09	down	0.945098
Abi3	ENSMUSG00000018381	0.977804	0.0988343	up	0.80719	0.0487141	up	0.170614	0.806446	up	-0.101068	0.862978	down	0.56156
Abi3bp	ENSMUSG00000035258	-0.302354	0.583089	down	-0.266001	0.486749	down	-0.0363524	0.95734	down	0.360022	0.440381	up	0.838914
Abitram	ENSMUSG00000038827	-0.161927	0.377587	down	-0.142131	0.258013	down	-0.0197954	0.932023	down	-0.502677	0.00231756	down	0.729065
Abl1	ENSMUSG00000026842	0.35653	0.0182809	up	0.323866	0.00386858	up	0.0326631	0.852191	up	0.102906	0.449869	up	0.321335
Abl2	ENSMUSG00000026596	-0.103753	0.570412	down	-0.0158625	0.912529	down	-0.0878905	0.617623	down	0.334361	0.0286549	up	0.849188
Ablim1	ENSMUSG00000025085	-0.174251	0.259316	down	-0.0890414	0.43063	down	-0.0852095	0.584832	down	-0.460315	0.00131779	down	0.993443
Ablim2	ENSMUSG00000029095	0.327261	0.0308202	up	0.230965	0.0367706	up	0.096296	0.513263	up	2.15885	6.79e-15	up	0.632748
Ablim3	ENSMUSG00000032735	0.345887	0.145777	up	0.151397	0.370413	up	0.19449	0.416162	up	-1.80182	2.49e-09	down	0.942832
Abr	ENSMUSG00000017631	-0.0813561	0.640378	down	0.0272303	0.838001	up	-0.108586	0.48958	down	0.611835	0.000103	up	0.650502
Abracl	ENSMUSG00000078453	-0.362668	0.211088	down	-0.265277	0.181178	down	-0.0973919	0.768476	down	-0.68835	0.00853652	down	0.779884
Abraxas1	ENSMUSG00000035234	-0.450436	0.0984269	down	-0.311059	0.123572	down	-0.139377	0.609929	down	1.51943	5.39e-07	up	0.755939
Abraxas2	ENSMUSG00000030965	-0.310893	0.0492279	down	-0.180226	0.11006	down	-0.130666	0.396063	down	0.199096	0.15819	up	0.893522
Abt1	ENSMUSG00000036376	0.384792	0.0963025	up	0.144546	0.396798	up	0.240246	0.279653	up	0.275105	0.184057	up	0.854655
Abtb1	ENSMUSG00000030083	0.758969	0.00448136	up	0.474021	0.0114956	up	0.284948	0.237749	up	0.510195	0.0266579	up	0.705537
Abtb2	ENSMUSG00000032724	0.70264	0.0175696	up	0.169302	0.413881	up	0.533339	0.0721761	up	-0.802655	0.0030245	down	0.498201
Acaa1a	ENSMUSG00000036138	0.48413	0.0128701	up	0.336972	0.0146106	up	0.147158	0.432251	up	0.109664	0.53204	up	0.592144
Acaa2	ENSMUSG00000036880	0.421559	0.0531076	up	0.132416	0.392442	up	0.289144	0.174324	up	-0.832707	0.000108	down	0.714859
Acaca	ENSMUSG00000020532	-0.0543431	0.632773	down	-0.0402423	0.617643	down	-0.0141008	0.913112	down	-1.41876	1.86e-14	down	0.918526
Acacb	ENSMUSG00000042010	0.446827	0.378877	up	0.449975	0.216889	up	-0.00314806	0.996449	down	1.21723	0.00673305	up	0.620543
Acad10	ENSMUSG00000029456	0.224118	0.736701	up	0.401507	0.37094	up	-0.17739	0.785439	down	1.07775	0.0424105	up	0.601601
Acad11	ENSMUSG00000090150	0.111163	0.543508	up	-0.0324019	0.820255	down	0.143565	0.385904	up	0.581031	0.00042	up	0.580529
Acad12	ENSMUSG00000042647	0.3314	0.569451	up	0.410855	0.287444	up	-0.0794555	0.905942	down	0.139492	0.787093	up	0.627999
Acad8	ENSMUSG00000031969	0.19171	0.299252	up	0.0706924	0.617339	up	0.121018	0.499576	up	0.595863	0.000563	up	0.90716
Acad9	ENSMUSG00000027710	0.289321	0.0602338	up	0.0921278	0.416578	up	0.197194	0.177568	up	-0.17884	0.194264	down	0.731922
Acadl	ENSMUSG00000026003	-0.46326	0.0301727	down	-0.45479	0.00430047	down	-0.00847026	0.977408	down	0.20904	0.273565	up	0.296529
Acadm	ENSMUSG00000062908	0.00691447	0.968113	up	-0.113215	0.25312	down	0.120129	0.36454	up	0.263942	0.0316757	up	0.365577
Acads	ENSMUSG00000029545	0.720855	0.261485	up	0.68521	0.122126	up	0.0356451	0.966702	up	0.118966	0.845899	up	0.58063
Acadsb	ENSMUSG00000030861	-0.541854	0.00319425	down	-0.400914	0.00278123	down	-0.14094	0.402846	down	0.712832	4.81e-05	up	0.421175
Acadvl	ENSMUSG00000018574	0.521034	0.00556946	up	0.373596	0.00551874	up	0.147438	0.405279	up	0.106414	0.522648	up	0.497498
Acan	ENSMUSG00000030607	-0.424325	0.284198	down	-0.0692206	0.823172	down	-0.355104	0.361826	down	-0.496321	0.151995	down	0.707358
Acap2	ENSMUSG00000049076	-0.256202	0.0463736	down	-0.133379	0.151516	down	-0.122823	0.312142	down	1.42889	1.33e-12	up	0.975285
Acap3	ENSMUSG00000029033	0.593183	0.00718885	up	0.53157	0.00133899	up	0.0616129	0.801258	up	-0.474673	0.0142285	down	0.282231
Acat1	ENSMUSG00000032047	0.262897	0.0287242	up	0.0422765	0.646384	up	0.220621	0.0660389	up	-2.43076	5.43e-18	down	0.420791
Acat2	ENSMUSG00000023832	0.0788522	0.641462	up	-0.0997132	0.359102	down	0.178565	0.242452	up	-2.25759	4.51e-15	down	0.352886
Acat3	ENSMUSG00000062480	-0.247808	0.624335	down	-0.174245	0.627376	down	-0.0735635	0.896041	down	0.260961	0.541677	up	0.928978
Acbd3	ENSMUSG00000026499	-0.57015	0.00057	down	-0.333557	0.00310128	down	-0.236592	0.0963458	down	0.257747	0.0520322	up	0.744975
Acbd4	ENSMUSG00000056938	1.05328	0.00077	up	0.573536	0.00667397	up	0.479744	0.080632	up	0.463513	0.0681097	up	0.888986
Acbd5	ENSMUSG00000026781	-0.428447	0.00199159	down	-0.271507	0.00541685	down	-0.15694	0.196397	down	0.538113	3.99e-05	up	0.637963
Acbd6	ENSMUSG00000033701	-0.171299	0.291317	down	-0.112151	0.331196	down	-0.0591474	0.735957	down	-0.163704	0.25158	down	0.887181
Accs	ENSMUSG00000040272	0.292694	0.411559	up	0.391076	0.0925746	up	-0.0983821	0.808333	down	-0.679117	0.0270614	down	0.443384
Acd	ENSMUSG00000038000	0.286152	0.26313	up	0.102722	0.591754	up	0.18343	0.468896	up	-0.332549	0.138389	down	0.891889
Ace	ENSMUSG00000020681	0.252356	0.330772	up	0.162202	0.405651	up	0.0901536	0.731309	up	1.92297	2.19e-09	up	0.90396
Ace2	ENSMUSG00000015405	-0.632607	0.240535	down	-0.388124	0.322261	down	-0.244483	0.6617	down	0.591646	0.21433	up	0.91035
Acer2	ENSMUSG00000038007	0.487679	0.128869	up	-0.103571	0.732317	down	0.591249	0.0226437	up	5.52206	5.11e-17	up	0.286661
Acer3	ENSMUSG00000030760	-0.249979	0.0938633	down	-0.186967	0.0826941	down	-0.0630122	0.688438	down	0.807551	8.73e-07	up	0.661409
Ache	ENSMUSG00000023328	1.16488	0.000171	up	0.603656	0.00225024	up	0.561224	0.0429236	up	-1.219	1.03e-05	down	0.949469
Acin1	ENSMUSG00000022185	-0.417298	0.000963	down	-0.176831	0.0345237	down	-0.240466	0.0405965	down	0.628659	8.11e-07	up	0.795596
Ackr1	ENSMUSG00000037872	0.421307	0.227705	up	0.268999	0.259189	up	0.152307	0.691813	up	-1.21989	0.000267	down	0.885836
Ackr2	ENSMUSG00000044534	0.547317	0.231993	up	0.311882	0.330605	up	0.235435	0.629369	up	-0.256207	0.5384	down	0.946593
Ackr3	ENSMUSG00000044337	-0.172636	0.53135	down	-0.0507734	0.812208	down	-0.121863	0.653883	down	0.552786	0.0180565	up	0.908601
Acly	ENSMUSG00000020917	0.32374	0.0175302	up	0.220592	0.0231772	up	0.103148	0.431618	up	-0.394175	0.00174696	down	0.641717
Aco1	ENSMUSG00000028405	0.1171	0.33805	up	0.137358	0.0928153	up	-0.0202583	0.891506	down	-1.80825	1.73e-15	down	0.47044
Aco2	ENSMUSG00000022477	0.601879	0.000114	up	0.316403	0.00193314	up	0.285476	0.0339655	up	-0.0108232	0.933493	down	0.923599
Acot1	ENSMUSG00000072949	0.336096	0.39512	up	0.266594	0.294108	up	0.0695013	0.887898	up	-1.67135	1.68e-05	down	0.8092
Acot11	ENSMUSG00000034853	0.534137	0.0189623	up	0.255304	0.136113	up	0.278833	0.158601	up	3.29831	4.15e-15	up	0.968345
Acot13	ENSMUSG00000006717	-0.257674	0.161341	down	-0.0367502	0.810932	down	-0.220924	0.192758	down	1.14697	7.83e-08	up	0.58861
Acot2	ENSMUSG00000021226	-0.0836322	0.798772	down	-0.129556	0.554013	down	0.0459238	0.892233	up	0.712897	0.00605621	up	0.761158
Acot3	ENSMUSG00000021228	0.483476	0.329996	up	0.412868	0.246032	up	0.0706079	0.902525	up	0.971669	0.0253362	up	0.719834
Acot4	ENSMUSG00000052392	-1.0406	0.158139	down	-0.03313	0.955632	down	-1.00747	0.163708	down	-0.234574	0.734854	down	0.470881
Acot5	ENSMUSG00000042540	0.0891414	0.919353	up	-0.00843011	0.98982	down	0.0975715	0.910514	up	0.725759	0.25859	up	0.953043
Acot6	ENSMUSG00000043487	-0.0320006	0.928711	down	-0.116843	0.600131	down	0.0848421	0.802268	up	-0.0618001	0.826808	down	0.729689
Acot7	ENSMUSG00000028937	0.651854	0.0015079	up	0.434781	0.00261096	up	0.217074	0.23229	up	-0.951876	3.01e-06	down	0.534294
Acot8	ENSMUSG00000017307	1.58693	0.000529	up	0.992713	0.0013346	up	0.594215	0.136877	up	-0.284216	0.449301	down	0.604072
Acot9	ENSMUSG00000025287	-0.0139447	0.957395	down	-0.00816381	0.962719	down	-0.00578086	0.984938	down	-1.26258	1.34e-07	down	0.996898
Acox1	ENSMUSG00000020777	0.341642	0.00494732	up	0.17669	0.0352123	up	0.164952	0.134754	up	-0.101195	0.337525	down	0.969378
Acox3	ENSMUSG00000029098	0.603906	0.00140156	up	0.38445	0.00346975	up	0.219457	0.186353	up	0.0510466	0.758408	up	0.614021
Acp1	ENSMUSG00000044573	0.363303	0.0406223	up	0.219062	0.0805572	up	0.144241	0.407214	up	-0.204336	0.197099	down	0.849735
Acp2	ENSMUSG00000002103	0.492319	0.00430551	up	0.236681	0.0432923	up	0.255638	0.10576	up	-0.470241	0.00225367	down	0.964443
Acp6	ENSMUSG00000028093	-0.0891375	0.770358	down	-0.0378794	0.870396	down	-0.0512581	0.868126	down	1.37452	1.91e-06	up	0.984937
Acr	ENSMUSG00000022622	-0.435118	0.642189	down	-0.0797286	0.887283	down	-0.35539	0.75029	down	-3.03252	0.000163	down	0.890601
Acrbp	ENSMUSG00000072770	0.510929	0.220663	up	0.280251	0.366884	up	0.230678	0.575796	up	1.01938	0.00698378	up	0.961486
Acsbg1	ENSMUSG00000032281	0.528723	0.00565025	up	0.216216	0.102771	up	0.312507	0.0779976	up	0.713622	9.27e-05	up	0.807491
Acsf2	ENSMUSG00000076435	0.438139	0.357868	up	0.204543	0.547501	up	0.233597	0.638954	up	-0.428012	0.303091	down	0.98007
Acsf3	ENSMUSG00000015016	0.584434	0.0523494	up	0.334943	0.118994	up	0.249491	0.395856	up	0.440649	0.101139	up	0.904698
Acsl1	ENSMUSG00000018796	0.0651876	0.685731	up	0.109725	0.299243	up	-0.0445376	0.786417	down	-0.101564	0.443924	down	0.565729
Acsl3	ENSMUSG00000032883	-0.477515	0.00253079	down	-0.397455	0.000902	down	-0.0800594	0.599112	down	1.50099	1.04e-11	up	0.288218
Acsl4	ENSMUSG00000031278	-0.30127	0.0313306	down	-0.169608	0.0871705	down	-0.131662	0.32625	down	-0.830446	1.76e-07	down	0.909167
Acsl5	ENSMUSG00000024981	-0.0142555	0.946647	down	0.0966381	0.44393	up	-0.110894	0.517246	down	-0.0895325	0.568862	down	0.506509
Acsl6	ENSMUSG00000020333	-0.0544189	0.659053	down	-0.00882296	0.92659	down	-0.0455959	0.701148	down	1.10951	1.47e-11	up	0.89004
Acss1	ENSMUSG00000027452	0.154757	0.400199	up	0.0617396	0.6584	up	0.0930173	0.611809	up	0.448049	0.00580672	up	0.944259
Acss2	ENSMUSG00000027605	0.295318	0.0333081	up	0.206885	0.0376991	up	0.0884327	0.521648	up	0.558072	5.53e-05	up	0.64805
Acss3	ENSMUSG00000035948	-0.274258	0.709278	down	-0.229165	0.693853	down	-0.0450924	0.952859	down	3.18579	4.06e-06	up	0.906491
Acta1	ENSMUSG00000031972	3.1679	0.00395777	up	0.941583	0.238088	up	2.22632	0.0287187	up	2.34108	0.0155299	up	0.51327
Acta2	ENSMUSG00000035783	0.709275	0.0106121	up	0.416847	0.0396693	up	0.292428	0.231952	up	1.8104	2.45e-08	up	0.834508
Actb	ENSMUSG00000029580	0.633772	9.96e-05	up	0.387356	0.000516	up	0.246416	0.0662409	up	-1.52797	1.21e-12	down	0.579027
Actg1	ENSMUSG00000062825	0.665304	0.000223	up	0.407182	0.000974	up	0.258122	0.087103	up	-2.45778	1.1e-15	down	0.608841
Actl6a	ENSMUSG00000027671	0.182311	0.409029	up	0.0340358	0.845879	up	0.148275	0.486737	up	0.0109426	0.957722	up	0.801387
Actl6b	ENSMUSG00000029712	0.439361	0.0396375	up	0.334853	0.0243182	up	0.104508	0.650697	up	-1.43066	2.28e-08	down	0.557507
Actn1	ENSMUSG00000015143	0.0295803	0.92155	up	0.190979	0.284088	up	-0.161399	0.507615	down	0.422733	0.052816	up	0.436651
Actn2	ENSMUSG00000052374	0.490245	0.128614	up	0.470865	0.0347179	up	0.0193805	0.965836	up	-0.74138	0.0114153	down	0.45347
Actn3	ENSMUSG00000006457	2.19353	0.0192726	up	0.299409	0.66029	up	1.89412	0.0499153	up	-0.392112	0.650942	down	0.364405
Actn4	ENSMUSG00000054808	0.158497	0.486615	up	0.248701	0.107263	up	-0.0902043	0.693459	down	0.361559	0.0601701	up	0.397416
Actr10	ENSMUSG00000021076	-0.0234472	0.872436	down	-0.0352502	0.719482	down	0.011803	0.940218	up	0.140567	0.199459	up	0.86826
Actr1a	ENSMUSG00000025228	0.833795	2.41e-05	up	0.515983	0.000117	up	0.317812	0.0420957	up	-1.36943	1.01e-10	down	0.479412
Actr1b	ENSMUSG00000037351	0.704253	5.82e-05	up	0.490085	0.000118	up	0.214168	0.109179	up	1.16357	6.11e-10	up	0.322273
Actr2	ENSMUSG00000020152	-0.4831	0.00295949	down	-0.217681	0.0486993	down	-0.265418	0.0759735	down	-0.335789	0.0158846	down	0.895202
Actr3	ENSMUSG00000026341	-0.221896	0.0435538	down	-0.0947556	0.233293	down	-0.12714	0.2176	down	-0.10758	0.275682	down	0.899699
Actr3b	ENSMUSG00000056367	0.0228831	0.891732	up	-0.0282178	0.799076	down	0.0511009	0.740961	up	-2.02935	4.16e-15	down	0.784763
Actr5	ENSMUSG00000037761	0.621403	0.0657568	up	0.402503	0.0934314	up	0.218901	0.522257	up	0.309702	0.309976	up	0.799061
Actr6	ENSMUSG00000019948	-0.433184	0.0339637	down	-0.292571	0.0405062	down	-0.140613	0.495964	down	-0.407605	0.0259022	down	0.701032
Actr8	ENSMUSG00000015971	0.172039	0.22331	up	0.0766133	0.467702	up	0.0954256	0.487589	up	0.790269	4.22e-07	up	0.957602
Acvr1	ENSMUSG00000026836	-0.276209	0.392116	down	0.0770151	0.754558	up	-0.353224	0.238185	down	-0.412027	0.136558	down	0.45513
Acvr1b	ENSMUSG00000000532	0.348614	0.039834	up	0.325167	0.0088535	up	0.023447	0.910214	up	-0.32127	0.0344341	down	0.354802
Acvr1c	ENSMUSG00000026834	-0.178108	0.473097	down	-0.00759594	0.972682	down	-0.170512	0.418407	down	4.34285	4.27e-17	up	0.729065
Acvr2a	ENSMUSG00000052155	-0.0646719	0.678382	down	-0.192635	0.0539341	down	0.127963	0.353727	up	-1.21807	2.12e-10	down	0.277453
Acvr2b	ENSMUSG00000061393	-0.0811724	0.839891	down	0.00099	0.997343	up	-0.0821629	0.833006	down	0.752232	0.0148947	up	0.921511
Acvrl1	ENSMUSG00000000530	0.3656	0.20544	up	0.443106	0.0326446	up	-0.0775065	0.808558	down	0.757823	0.00412185	up	0.347399
Acy1	ENSMUSG00000023262	1.8191	0.000962	up	1.07176	0.00509237	up	0.747339	0.113873	up	0.730206	0.106513	up	0.75039
Acy3	ENSMUSG00000024866	1.27566	0.117422	up	0.36144	0.565415	up	0.914223	0.233744	up	0.71781	0.334722	up	0.736222
Acyp1	ENSMUSG00000008822	0.118783	0.677464	up	-0.0561694	0.793376	down	0.174953	0.487659	up	0.957124	0.000156	up	0.632221
Acyp2	ENSMUSG00000060923	0.210299	0.54928	up	0.0875651	0.734239	up	0.122734	0.737445	up	-0.237085	0.428664	down	0.967548
Ada	ENSMUSG00000017697	1.83679	0.0109137	up	0.363724	0.416634	up	1.47306	0.0582094	up	-1.709	0.00783094	down	0.398201
Adal	ENSMUSG00000027259	-0.114277	0.534304	down	-0.124596	0.324977	down	0.0103195	0.965487	up	0.401099	0.0106255	up	0.684655
Adam10	ENSMUSG00000054693	-0.601209	0.00132623	down	-0.322987	0.0110216	down	-0.278222	0.0941443	down	0.134045	0.394639	up	0.914832
Adam11	ENSMUSG00000020926	0.783599	0.0036054	up	0.533005	0.00518791	up	0.250594	0.309379	up	-0.0892503	0.711946	down	0.549746
Adam12	ENSMUSG00000054555	0.0242708	0.934875	up	-0.0276297	0.875601	down	0.0519005	0.870779	up	-3.20348	2.3e-14	down	0.889023
Adam15	ENSMUSG00000028041	0.77982	0.00185195	up	0.366596	0.0294052	up	0.413224	0.0713125	up	0.27603	0.187334	up	0.937092
Adam17	ENSMUSG00000052593	-0.279055	0.155049	down	-0.222469	0.106628	down	-0.0565857	0.801793	down	-0.384906	0.0286844	down	0.652902
Adam18	ENSMUSG00000031552	-0.560237	0.329348	down	-0.595465	0.104082	down	0.0352282	0.965561	up	-1.23391	0.0141096	down	0.537625
Adam19	ENSMUSG00000011256	-0.0501866	0.849248	down	0.0832972	0.609305	up	-0.133484	0.582598	down	-2.33928	4.39e-12	down	0.604072
Adam1a	ENSMUSG00000072647	-0.596769	0.0565938	down	-0.515494	0.03019	down	-0.0812747	0.808142	down	2.13946	1.63e-08	up	0.45513
Adam21	ENSMUSG00000008438	-0.948937	0.131798	down	-0.774472	0.0808914	down	-0.174465	0.808558	down	0.30088	0.606389	up	0.609866
Adam22	ENSMUSG00000040537	-0.100278	0.292456	down	-0.0819683	0.225967	down	-0.0183097	0.868126	down	0.0743316	0.380521	up	0.731922
Adam23	ENSMUSG00000025964	-0.134239	0.30974	down	-0.042947	0.676027	down	-0.0912916	0.471521	down	0.09957	0.396028	up	0.871401
Adam32	ENSMUSG00000037437	-0.674555	0.24795	down	-0.428969	0.344466	down	-0.245586	0.662581	down	2.1379	0.000149	up	0.89177
Adam4	ENSMUSG00000072972	-1.08229	0.00957466	down	-0.631618	0.030321	down	-0.450675	0.242456	down	0.393332	0.283283	up	0.840848
Adam8	ENSMUSG00000025473	0.885387	0.14457	up	0.926968	0.0565492	up	-0.0415811	0.951914	down	3.12083	1.58e-06	up	0.390361
Adam9	ENSMUSG00000031555	-0.0398222	0.751886	down	-0.0475422	0.581387	down	0.00772001	0.958566	up	0.202877	0.0418587	up	0.819616
Adamts1	ENSMUSG00000022893	0.0301018	0.920482	up	0.0087999	0.967646	up	0.0213019	0.946376	up	0.889767	0.000201	up	0.984433
Adamts10	ENSMUSG00000024299	0.135509	0.630503	up	-0.0601382	0.767069	down	0.195647	0.453547	up	-0.686136	0.00398398	down	0.59404
Adamts12	ENSMUSG00000047497	-0.685072	0.0701621	down	-0.43108	0.0301079	down	-0.253991	0.597109	down	-5.14078	4.78e-15	down	0.837832
Adamts15	ENSMUSG00000033453	-0.0292186	0.933119	down	0.090815	0.672976	up	-0.120034	0.703311	down	-0.910502	0.000729	down	0.703733
Adamts16	ENSMUSG00000049538	-0.0315661	0.937101	down	-0.0335754	0.891913	down	0.00200936	0.997236	up	-2.36834	4.1e-09	down	0.966861
Adamts17	ENSMUSG00000058145	-0.266529	0.379834	down	-0.181356	0.373625	down	-0.0851724	0.807188	down	-1.6058	6.65e-07	down	0.889608
Adamts18	ENSMUSG00000053399	0.613963	0.109253	up	0.066016	0.794836	up	0.547947	0.190167	up	-4.12371	1.35e-12	down	0.494732
Adamts19	ENSMUSG00000053441	-1.00597	0.0412216	down	-0.509219	0.157059	down	-0.496747	0.278982	down	0.994194	0.0249375	up	0.992412
Adamts2	ENSMUSG00000036545	0.720381	0.0492246	up	0.17354	0.532525	up	0.546841	0.116427	up	0.375046	0.254892	up	0.5847
Adamts20	ENSMUSG00000022449	-0.393937	0.162248	down	-0.171777	0.395086	down	-0.22216	0.430069	down	-1.03054	0.000177	down	0.943904
Adamts3	ENSMUSG00000043635	-0.0874754	0.632439	down	-0.0686083	0.576996	down	-0.0188672	0.933189	down	-2.43275	4.91e-15	down	0.89929
Adamts4	ENSMUSG00000006403	0.339305	0.221278	up	0.37977	0.0605849	up	-0.0404643	0.900308	down	1.51689	6.13e-07	up	0.410262
Adamts5	ENSMUSG00000022894	-0.0935143	0.799448	down	-0.166839	0.435291	down	0.0733246	0.856151	up	-1.89067	1.57e-07	down	0.695614
Adamts6	ENSMUSG00000046169	-0.179539	0.590339	down	-0.241355	0.276886	down	0.0618167	0.867339	up	0.0265327	0.930157	up	0.598174
Adamts8	ENSMUSG00000031994	0.00791352	0.988711	up	0.118799	0.669133	up	-0.110885	0.825906	down	-2.30943	2.4e-07	down	0.7847
Adamts9	ENSMUSG00000030022	-0.181168	0.466802	down	-0.188566	0.254301	down	0.00739865	0.982268	up	-0.840846	0.000249	down	0.661409
Adamtsl1	ENSMUSG00000066113	0.029007	0.937101	up	0.0462489	0.8454	up	-0.0172419	0.9668	down	-1.09056	0.000181	down	0.930876
Adamtsl2	ENSMUSG00000036040	0.821952	0.0414407	up	0.482189	0.0520058	up	0.339764	0.440426	up	-2.86498	5.81e-09	down	0.880982
Adamtsl3	ENSMUSG00000070469	0.939868	0.0111222	up	0.378117	0.137796	up	0.561751	0.106058	up	0.112121	0.743511	up	0.814391
Adamtsl4	ENSMUSG00000015850	-0.0231655	0.980333	down	-0.0517201	0.950844	down	0.0285546	0.967192	up	6.55315	6.44e-11	up	0.969124
Adamtsl5	ENSMUSG00000043822	-0.472539	0.559884	down	-0.351738	0.662267	down	-0.120801	0.816623	down	5.87138	3.1e-11	up	0.904046
Adap1	ENSMUSG00000056413	0.6864	0.000506	up	0.53914	0.000226	up	0.14726	0.400478	up	-2.0186	7.34e-13	down	0.282231
Adap2	ENSMUSG00000020709	0.18085	0.613508	up	0.101872	0.696858	up	0.0789774	0.835444	up	0.522874	0.0747729	up	0.978228
Adar	ENSMUSG00000027951	0.495685	0.00111933	up	0.317615	0.00308407	up	0.17807	0.172056	up	0.90521	4.39e-08	up	0.590174
Adarb1	ENSMUSG00000020262	0.13	0.39995	up	0.0380362	0.754669	up	0.0919641	0.535692	up	1.45538	1.75e-11	up	0.876408
Adarb2	ENSMUSG00000052551	-0.0904496	0.531794	down	-0.155081	0.109606	down	0.0646314	0.650228	up	0.120497	0.325694	up	0.387316
Adat1	ENSMUSG00000031949	0.0681672	0.859795	up	0.150823	0.557835	up	-0.0826553	0.818626	down	1.24265	0.000113	up	0.71661
Adat2	ENSMUSG00000019808	-0.566573	0.157763	down	-0.395262	0.162588	down	-0.171311	0.690394	down	0.28895	0.42937	up	0.79139
Adat3	ENSMUSG00000113640	1.69708	0.0849857	up	1.07205	0.0980207	up	0.625029	0.561948	up	-0.661248	0.467767	down	0.841098
Adck1	ENSMUSG00000021044	0.671527	0.00614977	up	0.48135	0.00520677	up	0.190177	0.422131	up	-0.641293	0.0034267	down	0.502781
Adck2	ENSMUSG00000046947	0.422083	0.16497	up	0.283491	0.18584	up	0.138591	0.669487	up	0.0723582	0.803468	up	0.828301
Adck5	ENSMUSG00000022550	1.05402	0.00857259	up	0.843408	0.00390843	up	0.210616	0.602638	up	0.341067	0.333157	up	0.386443
Adcy1	ENSMUSG00000020431	0.0925086	0.626744	up	0.169062	0.178395	up	-0.0765536	0.67741	down	-1.31398	2.92e-09	down	0.450276
Adcy2	ENSMUSG00000021536	-0.0282507	0.866511	down	0.0757956	0.475236	up	-0.104046	0.44723	down	0.563172	6.21e-05	up	0.485446
Adcy3	ENSMUSG00000020654	0.397269	0.0262267	up	0.303102	0.0174379	up	0.0941674	0.612108	up	-0.240438	0.128186	down	0.521612
Adcy4	ENSMUSG00000022220	-0.0624517	0.898059	down	0.100784	0.752885	up	-0.163236	0.706742	down	0.199662	0.590191	up	0.742886
Adcy5	ENSMUSG00000022840	1.0389	5.82e-05	up	0.824725	4.05e-05	up	0.214176	0.280833	up	0.945402	1.35e-05	up	0.252171
Adcy6	ENSMUSG00000022994	-0.210032	0.3393	down	-0.0423556	0.811759	down	-0.167677	0.414398	down	0.909535	2.8e-05	up	0.778365
Adcy7	ENSMUSG00000031659	0.40275	0.140278	up	0.221293	0.232687	up	0.181456	0.532937	up	-1.30891	5.12e-06	down	0.953818
Adcy8	ENSMUSG00000022376	0.277301	0.115076	up	0.17022	0.17157	up	0.10708	0.555445	up	-0.650829	0.000164	down	0.878437
Adcy9	ENSMUSG00000005580	0.0713345	0.714513	up	0.0522956	0.716756	up	0.0190389	0.930213	up	2.43945	1.16e-14	up	0.939265
Adcyap1	ENSMUSG00000024256	0.065783	0.796211	up	0.0492277	0.772413	up	0.0165553	0.956756	up	-1.55979	8.33e-09	down	0.952802
Adcyap1r1	ENSMUSG00000029778	0.682604	5.08e-05	up	0.3246	0.00187002	up	0.358004	0.0143904	up	-0.472673	0.000318	down	0.920512
Add1	ENSMUSG00000029106	0.166961	0.131046	up	0.143679	0.0707378	up	0.0232822	0.857662	up	0.426931	9.76e-05	up	0.555082
Add2	ENSMUSG00000030000	0.345557	0.0164166	up	0.271469	0.00955551	up	0.0740882	0.613188	up	-0.00982509	0.943952	down	0.45475
Add3	ENSMUSG00000025026	0.00672445	0.966444	up	-0.00075	0.994405	down	0.00747438	0.965561	up	-0.74583	2.39e-07	down	0.979568
Adgb	ENSMUSG00000050994	-0.168754	0.823331	down	-0.337664	0.468167	down	0.168909	0.82253	up	-0.258386	0.667781	down	0.681743
Adgra1	ENSMUSG00000025475	0.14141	0.534592	up	0.198731	0.203086	up	-0.0573206	0.809075	down	1.25915	2.19e-07	up	0.514539
Adgra2	ENSMUSG00000031486	0.443409	0.360065	up	0.799651	0.017522	up	-0.356243	0.441031	down	0.212551	0.625355	up	0.258559
Adgra3	ENSMUSG00000029090	0.0618677	0.723756	up	-0.00345712	0.979064	down	0.0653248	0.709603	up	-2.17505	1.1e-14	down	0.842435
Adgrb1	ENSMUSG00000034730	0.410331	0.0970776	up	0.345625	0.0534592	up	0.0647063	0.816623	up	0.910667	0.000174	up	0.536084
Adgrb2	ENSMUSG00000028782	0.619595	0.063232	up	0.565518	0.020719	up	0.0540771	0.892207	up	0.857507	0.00525808	up	0.409846
Adgrb3	ENSMUSG00000033569	-0.313208	0.0046322	down	-0.181321	0.0184479	down	-0.131886	0.186345	down	-0.852817	8.03e-10	down	0.832231
Adgrd1	ENSMUSG00000044017	0.224988	0.615814	up	0.333275	0.284279	up	-0.108287	0.808714	down	1.45133	0.000277	up	0.560885
Adgre1	ENSMUSG00000004730	0.513364	0.139304	up	0.492343	0.034087	up	0.021021	0.966143	up	-1.3215	0.000109	down	0.460503
Adgre5	ENSMUSG00000002885	0.502025	0.0875771	up	0.291265	0.149611	up	0.21076	0.486153	up	-0.695572	0.00939895	down	0.908776
Adgrf2	ENSMUSG00000057899	-0.216118	0.758445	down	-0.140573	0.794276	down	-0.0755458	0.91646	down	1.96715	0.000818	up	0.967766
Adgrf4	ENSMUSG00000023918	0.154927	0.820812	up	0.485687	0.322143	up	-0.33076	0.534335	down	2.96497	2.88e-06	up	0.460298
Adgrf5	ENSMUSG00000056492	-0.250096	0.092444	down	-0.238795	0.0277674	down	-0.0113003	0.952973	down	1.07995	5.58e-09	up	0.410366
Adgrg1	ENSMUSG00000031785	0.278438	0.166675	up	0.148304	0.297153	up	0.130133	0.531147	up	-1.1992	1.69e-07	down	0.973225
Adgrg2	ENSMUSG00000031298	-0.521916	0.295873	down	-0.274389	0.392497	down	-0.247527	0.661809	down	-1.9889	4.37e-05	down	0.984143
Adgrg6	ENSMUSG00000039116	-0.609359	0.0269095	down	-0.347703	0.0818757	down	-0.261656	0.305232	down	1.08988	6.57e-05	up	0.893238
Adgrl1	ENSMUSG00000013033	0.226452	0.410182	up	0.358513	0.0584843	up	-0.13206	0.631167	down	-0.495134	0.0366869	down	0.341078
Adgrl2	ENSMUSG00000028184	-0.231002	0.152333	down	-0.0424829	0.741606	down	-0.18852	0.217728	down	-1.19262	3.89e-09	down	0.627999
Adgrl3	ENSMUSG00000037605	-0.482487	0.000125	down	-0.330965	0.000249	down	-0.151522	0.130687	down	-0.212622	0.0264743	down	0.371595
Adgrl4	ENSMUSG00000039167	-0.355536	0.0540285	down	-0.344867	0.0116244	down	-0.010669	0.965561	down	0.894552	4.62e-06	up	0.349186
Adgrv1	ENSMUSG00000069170	-0.170775	0.583641	down	-0.113252	0.569311	down	-0.0575225	0.880088	down	-2.84664	1.25e-11	down	0.938848
Adh1	ENSMUSG00000074207	2.66981	0.00789482	up	0.653239	0.225776	up	2.01657	0.0726625	up	-2.69662	0.00276688	down	0.455269
Adh5	ENSMUSG00000028138	0.263764	0.0910213	up	0.129459	0.236548	up	0.134305	0.390432	up	-1.26469	6.98e-10	down	0.991857
Adhfe1	ENSMUSG00000025911	-0.166683	0.559487	down	-0.0632827	0.768481	down	-0.1034	0.720969	down	0.188365	0.438358	up	0.951679
Adi1	ENSMUSG00000020629	0.042532	0.915962	up	-0.0681193	0.813581	down	0.110651	0.73447	up	2.89056	1.09e-10	up	0.795596
Adipor1	ENSMUSG00000026457	0.762266	8.64e-05	up	0.519757	0.000179	up	0.242509	0.116427	up	-0.408853	0.00588175	down	0.364405
Adipor2	ENSMUSG00000030168	0.69781	0.000532	up	0.290415	0.0270993	up	0.407395	0.0263475	up	1.06877	1.95e-07	up	0.747127
Adk	ENSMUSG00000039197	-0.0363727	0.852711	down	0.0286778	0.835526	up	-0.0650505	0.7165	down	0.347528	0.020243	up	0.788837
Adm	ENSMUSG00000030790	0.0279667	0.973267	up	0.144299	0.804535	up	-0.116332	0.880088	down	1.57502	0.0100521	up	0.867336
Adnp	ENSMUSG00000051149	-0.300239	0.259605	down	-0.0970364	0.636617	down	-0.203202	0.427277	down	-0.140159	0.562755	down	0.857945
Adnp2	ENSMUSG00000053950	0.311412	0.109033	up	0.267175	0.0542769	up	0.044237	0.846006	up	0.245706	0.157119	up	0.532997
Ado	ENSMUSG00000057134	-0.00153012	0.994657	down	-0.0403465	0.738277	down	0.0388164	0.821559	up	-0.22121	0.099663	down	0.807307
Adora1	ENSMUSG00000042429	0.250175	0.0444106	up	0.110729	0.218602	up	0.139446	0.233022	up	0.206271	0.0630568	up	0.924857
Adora2a	ENSMUSG00000020178	2.05425	0.000179	up	1.4598	0.000313	up	0.594449	0.16667	up	1.42489	0.001369	up	0.345343
Adora2b	ENSMUSG00000018500	0.834655	0.109033	up	0.145706	0.703598	up	0.688949	0.189967	up	-1.03075	0.0276231	down	0.575547
Adpgk	ENSMUSG00000025236	0.264881	0.203016	up	0.0102813	0.952603	up	0.254599	0.198515	up	-0.476325	0.0110166	down	0.520121
Adprh	ENSMUSG00000002844	0.817106	0.000669	up	0.462158	0.0036709	up	0.354948	0.0963458	up	-0.693031	0.000772	down	0.821303
Adprm	ENSMUSG00000020910	0.0388131	0.891968	up	-0.140309	0.416507	down	0.179122	0.44018	up	0.154417	0.472853	up	0.460281
Adprs	ENSMUSG00000042558	1.38135	0.00039	up	0.964011	0.000443	up	0.417336	0.209167	up	-0.348064	0.262234	down	0.394237
Adra1a	ENSMUSG00000045875	-0.238588	0.363516	down	-0.0213623	0.918731	down	-0.217226	0.385904	down	-0.189983	0.411291	down	0.688915
Adra1b	ENSMUSG00000050541	0.318282	0.359219	up	0.290598	0.239575	up	0.0276844	0.949262	up	1.00139	0.00150885	up	0.684299
Adra1d	ENSMUSG00000027335	1.02754	0.0846644	up	1.14015	0.0157036	up	-0.11261	0.860289	down	2.61755	1.78e-05	up	0.29707
Adra2a	ENSMUSG00000033717	0.551545	0.117925	up	0.229217	0.363902	up	0.322327	0.359235	up	-0.378285	0.232225	down	0.912318
Adra2c	ENSMUSG00000045318	1.25092	0.00151559	up	1.21713	0.000227	up	0.0337815	0.938598	up	2.23981	1.14e-07	up	0.195579
Adrb1	ENSMUSG00000035283	-0.273268	0.389298	down	0.122786	0.620918	up	-0.396054	0.150973	down	1.88028	1.02e-07	up	0.367623
Adrb2	ENSMUSG00000045730	-0.040725	0.965695	down	0.459894	0.38048	up	-0.500619	0.388188	down	2.22271	0.000395	up	0.429452
Adrm1	ENSMUSG00000039041	0.577492	0.00683168	up	0.437941	0.00415323	up	0.139551	0.505754	up	-0.417213	0.0247908	down	0.436142
Adsl	ENSMUSG00000022407	0.160129	0.493344	up	-0.0412322	0.817711	down	0.201361	0.356131	up	-0.436323	0.0280018	down	0.551248
Adss	ENSMUSG00000015961	-0.342514	0.0104601	down	-0.253007	0.00841791	down	-0.089507	0.491826	down	-0.475956	0.00019	down	0.496053
Adssl1	ENSMUSG00000011148	0.959124	0.0911666	up	0.72063	0.144309	up	0.238495	0.575646	up	5.75349	2.32e-12	up	0.648692
Aebp1	ENSMUSG00000020473	-0.268027	0.322567	down	0.0832878	0.686567	up	-0.351315	0.164164	down	0.000786	0.997711	up	0.382453
Aebp2	ENSMUSG00000030232	-0.672766	0.000998	down	-0.328242	0.0175535	down	-0.344524	0.0583405	down	1.34363	7.01e-09	up	0.974391
Aen	ENSMUSG00000030609	0.13103	0.596558	up	-0.0566426	0.745154	down	0.187672	0.423161	up	-1.60114	1.02e-08	down	0.561862
Afap1	ENSMUSG00000029094	-0.600233	0.00194329	down	-0.322597	0.00998413	down	-0.277636	0.125723	down	-2.81771	1.19e-15	down	0.920061
Afap1l1	ENSMUSG00000033032	-0.117376	0.638155	down	0.0745521	0.687738	up	-0.191928	0.374281	down	1.23137	8.83e-07	up	0.52423
Afap1l2	ENSMUSG00000025083	0.433488	0.2234	up	0.0736075	0.786692	up	0.35988	0.307375	up	-1.3613	9.41e-05	down	0.668074
Afdn	ENSMUSG00000068036	-0.194472	0.0612476	down	-0.109838	0.140794	down	-0.0846343	0.401446	down	-0.108231	0.245975	down	0.921695
Aff1	ENSMUSG00000029313	-0.131554	0.66174	down	-0.119769	0.598804	down	-0.0117852	0.972953	down	2.98143	1.84e-12	up	0.863391
Aff2	ENSMUSG00000031189	-0.599793	0.00297006	down	-0.487495	0.00110767	down	-0.112297	0.56727	down	-0.179803	0.296453	down	0.321082
Aff3	ENSMUSG00000037138	-0.405596	0.0333081	down	-0.0919863	0.524704	down	-0.313609	0.086085	down	0.330678	0.0511718	up	0.52423
Aff4	ENSMUSG00000049470	-0.214399	0.0372445	down	-0.121095	0.100494	down	-0.0933035	0.34335	down	0.157867	0.0848926	up	0.910123
Afg1l	ENSMUSG00000038302	0.151593	0.457491	up	0.142522	0.319453	up	0.00907181	0.972953	up	0.635199	0.000608	up	0.730476
Afg3l1	ENSMUSG00000031967	0.0620081	0.828827	up	0.0861947	0.639965	up	-0.0241866	0.940913	down	-0.895333	0.000176	down	0.83794
Afg3l2	ENSMUSG00000024527	-0.363551	0.00310168	down	-0.216373	0.0113957	down	-0.147178	0.179689	down	0.296407	0.00564867	up	0.775647
Afmid	ENSMUSG00000017718	0.454515	0.209267	up	-0.197438	0.413139	down	0.651953	0.0815807	up	-1.57076	1.78e-05	down	0.26668
Aftph	ENSMUSG00000049659	-0.255064	0.0188029	down	-0.144277	0.0630774	down	-0.110787	0.271299	down	1.36354	7.89e-14	up	0.893903
Aga	ENSMUSG00000031521	-0.0183238	0.969782	down	-0.107826	0.718001	down	0.0895021	0.84883	up	-0.39385	0.257361	down	0.813655
Agap1	ENSMUSG00000055013	0.162281	0.269945	up	0.0837846	0.435846	up	0.0784965	0.599357	up	-0.48447	0.000482	down	0.989266
Agap2	ENSMUSG00000025422	0.581256	0.0253868	up	0.560089	0.00408567	up	0.0211666	0.950244	up	-0.0849106	0.7277	down	0.299573
Agap3	ENSMUSG00000023353	0.608783	0.00127815	up	0.537943	0.000227	up	0.0708392	0.709515	up	-1.00565	3.09e-07	down	0.258324
Agbl2	ENSMUSG00000040812	0.0230815	0.985525	up	-0.599177	0.338725	down	0.622259	0.395658	up	1.8208	0.0126411	up	0.41435
Agbl3	ENSMUSG00000038836	-0.423587	0.102701	down	-0.368976	0.0416052	down	-0.0546117	0.862498	down	-0.487998	0.0362562	down	0.510567
Agbl4	ENSMUSG00000061298	-0.174709	0.434054	down	-0.0555016	0.755355	down	-0.119207	0.571986	down	1.62945	2.15e-09	up	0.89929
Agbl5	ENSMUSG00000029165	0.276517	0.313036	up	0.127178	0.512633	up	0.149339	0.602875	up	-0.807023	0.00132237	down	0.9749
Agfg1	ENSMUSG00000026159	0.0262688	0.819755	up	-0.0548566	0.45501	down	0.0811255	0.396538	up	-0.507052	1.84e-06	down	0.455269
Agfg2	ENSMUSG00000029722	1.00234	9.71e-05	up	0.577788	0.000804	up	0.424553	0.0488972	up	0.386644	0.0451713	up	0.71951
Aggf1	ENSMUSG00000021681	-0.312046	0.0193406	down	-0.122985	0.195607	down	-0.189061	0.128922	down	0.467315	0.000261	up	0.816644
Agk	ENSMUSG00000029916	0.0725553	0.639312	up	0.0185117	0.874025	up	0.0540436	0.731062	up	-1.27424	9.01e-11	down	0.918479
Agl	ENSMUSG00000033400	-0.188156	0.2575	down	-0.18561	0.112312	down	-0.00254556	0.991129	down	0.153075	0.299556	up	0.541602
Agmo	ENSMUSG00000050103	-0.259046	0.458534	down	-0.21653	0.405332	down	-0.0425162	0.912077	down	2.09024	6.89e-08	up	0.807416
Ago1	ENSMUSG00000041530	-0.0221062	0.921818	down	0.0579494	0.689554	up	-0.0800556	0.684038	down	-0.350364	0.033781	down	0.698849
Ago2	ENSMUSG00000036698	-0.171305	0.505994	down	0.0233475	0.909823	up	-0.194652	0.412058	down	-0.184225	0.405981	down	0.632221
Ago3	ENSMUSG00000028842	-0.500501	0.00234786	down	-0.342276	0.00379508	down	-0.158224	0.278389	down	1.33249	2.24e-10	up	0.517297
Ago4	ENSMUSG00000042500	0.176848	0.307749	up	0.0158014	0.912725	up	0.161047	0.31668	up	0.682628	5.68e-05	up	0.647983
Agpat1	ENSMUSG00000034254	1.0694	0.000267	up	0.86184	0.000116	up	0.207563	0.410313	up	-0.660102	0.00504516	down	0.258324
Agpat3	ENSMUSG00000001211	0.395774	0.00829337	up	0.29671	0.00610041	up	0.0990647	0.494846	up	-0.440776	0.00130413	down	0.460298
Agpat4	ENSMUSG00000023827	0.580813	0.0014925	up	0.321914	0.00913158	up	0.258899	0.112405	up	-0.274848	0.0696132	down	0.873081
Agpat5	ENSMUSG00000031467	-0.270383	0.0410317	down	-0.239674	0.0124277	down	-0.0307088	0.842906	down	-0.583718	1.7e-05	down	0.394237
Agps	ENSMUSG00000042410	-0.2198	0.123507	down	-0.143908	0.152742	down	-0.0758924	0.613798	down	-1.34097	4.08e-11	down	0.82861
Agrn	ENSMUSG00000041936	0.353884	0.0788817	up	0.362902	0.0123208	up	-0.00901815	0.974455	down	-1.76115	1.76e-10	down	0.34303
Agt	ENSMUSG00000031980	1.44695	0.0250318	up	0.511146	0.307454	up	0.935806	0.0987475	up	2.78699	2.07e-05	up	0.742643
Agtpbp1	ENSMUSG00000021557	-0.22499	0.0267233	down	-0.125003	0.0839231	down	-0.0999866	0.297187	down	-0.427819	2.94e-05	down	0.919711
Agtr2	ENSMUSG00000068122	0.48093	0.600964	up	0.00810466	0.990248	up	0.472825	0.613734	up	-0.617033	0.425759	down	0.797182
Agtrap	ENSMUSG00000029007	0.168653	0.723614	up	0.0781018	0.828068	up	0.090551	0.852645	up	1.06187	0.00642579	up	0.992412
Ahctf1	ENSMUSG00000026491	-0.178319	0.0985702	down	-0.137318	0.0791264	down	-0.0410003	0.723063	down	1.30358	2.39e-13	up	0.63424
Ahcy	ENSMUSG00000027597	1.0985	0.00200229	up	0.70761	0.00402615	up	0.390893	0.22095	up	-0.190704	0.534171	down	0.610871
Ahcyl1	ENSMUSG00000027893	-0.659028	0.00252544	down	-0.282877	0.0567256	down	-0.376152	0.0615562	down	1.14694	5.41e-07	up	0.837832
Ahcyl2	ENSMUSG00000029772	-0.112818	0.338548	down	-0.106338	0.201764	down	-0.00648013	0.966143	down	1.33148	5.12e-13	up	0.642357
Ahdc1	ENSMUSG00000037692	0.798109	0.0323367	up	0.669116	0.0163836	up	0.128994	0.743218	up	1.51637	4.82e-05	up	0.433797
Ahi1	ENSMUSG00000019986	0.0418626	0.806813	up	-0.158351	0.134373	down	0.200214	0.146728	up	0.10355	0.440579	up	0.258559
Ahnak	ENSMUSG00000069833	0.0831491	0.589721	up	0.0829008	0.442298	up	0.000248	0.998979	up	1.57106	1.61e-12	up	0.782024
Ahnak2	ENSMUSG00000118667	-0.754784	0.271989	down	-0.230784	0.606788	down	-0.524	0.487042	down	-2.54889	0.000103	down	0.844223
Ahr	ENSMUSG00000019256	-0.363673	0.100184	down	-0.11608	0.457234	down	-0.247594	0.26239	down	-1.56667	8.49e-09	down	0.775523
Ahrr	ENSMUSG00000021575	-0.498638	0.578035	down	0.142548	0.797487	up	-0.641185	0.507615	down	-2.58541	0.000827	down	0.616265
Ahsa1	ENSMUSG00000021037	-0.0557856	0.724512	down	-0.0191663	0.873137	down	-0.0366193	0.817916	down	0.759821	9.21e-07	up	0.960919
Ahsa2	ENSMUSG00000020288	-0.530922	0.0083023	down	-0.244526	0.0827189	down	-0.286395	0.11777	down	0.806515	4.2e-05	up	0.930086
AI413582	ENSMUSG00000062753	0.886464	0.0022253	up	0.693999	0.000924	up	0.192465	0.489296	up	-0.552501	0.024187	down	0.343905
AI429214	ENSMUSG00000074384	-1.0856	0.00214049	down	-0.604636	0.00973938	down	-0.48096	0.138899	down	-0.53495	0.0709826	down	0.873081
AI593442	ENSMUSG00000078307	-0.416583	0.0549201	down	-0.151756	0.342237	down	-0.264827	0.194702	down	-0.07225	0.724802	down	0.808057
AI597479	ENSMUSG00000010290	0.196133	0.365158	up	0.011832	0.94754	up	0.184301	0.36123	up	0.52482	0.00625857	up	0.662587
AI837181	ENSMUSG00000047423	1.11855	0.000573	up	0.604087	0.00496364	up	0.514466	0.0741255	up	-0.109643	0.688863	down	0.896245
AI854703	ENSMUSG00000053297	0.892057	0.00203613	up	0.507918	0.00900683	up	0.384139	0.142676	up	-0.499807	0.0395276	down	0.836763
AI987944	ENSMUSG00000056383	-0.349479	0.101278	down	-0.384518	0.0144729	down	0.0350385	0.891106	up	0.803656	0.000132	up	0.321082
Aida	ENSMUSG00000042901	-0.379325	0.0242225	down	-0.199828	0.0911916	down	-0.179497	0.26065	down	-0.346563	0.0212351	down	0.961198
Aif1	ENSMUSG00000024397	0.00310826	0.996838	up	0.197615	0.55363	up	-0.194507	0.704548	down	-0.619213	0.128643	down	0.648899
Aif1l	ENSMUSG00000001864	0.425528	0.188905	up	0.208842	0.386372	up	0.216686	0.492097	up	0.870448	0.00349215	up	0.99392
Aifm1	ENSMUSG00000036932	-0.19657	0.26283	down	-0.129532	0.302084	down	-0.0670378	0.721663	down	0.160057	0.304549	up	0.877454
Aifm2	ENSMUSG00000020085	0.691845	0.166006	up	0.538784	0.133894	up	0.153061	0.782377	up	0.697176	0.116497	up	0.68713
Aifm3	ENSMUSG00000022763	0.233767	0.362625	up	0.163634	0.418303	up	0.0701338	0.778495	up	4.32187	1.11e-16	up	0.871173
Aig1	ENSMUSG00000019806	-0.0222318	0.892299	down	-0.0334478	0.758669	down	0.011216	0.950244	up	-0.0801386	0.519964	down	0.888986
Aim2	ENSMUSG00000037860	-0.493482	0.287326	down	-0.408438	0.161731	down	-0.085044	0.886663	down	-1.7447	9.31e-05	down	0.71951
Aimp1	ENSMUSG00000028029	0.0545098	0.760514	up	-0.0458506	0.714139	down	0.10036	0.529396	up	0.0626311	0.671236	up	0.619669
Aimp2	ENSMUSG00000029610	0.322373	0.0834024	up	0.238118	0.0613359	up	0.084255	0.683194	up	-1.168	7.35e-08	down	0.662587
Aip	ENSMUSG00000024847	0.45989	0.021387	up	0.372336	0.0116828	up	0.0875538	0.66962	up	1.14808	2.79e-07	up	0.43879
Ajap1	ENSMUSG00000039546	-0.104302	0.647878	down	-0.0426711	0.802672	down	-0.0616306	0.794638	down	0.125909	0.510938	up	0.973197
Ajm1	ENSMUSG00000029419	0.670698	0.0366609	up	0.542193	0.0183281	up	0.128506	0.711396	up	0.00736491	0.980585	up	0.481696
Ajuba	ENSMUSG00000022178	0.451003	0.430378	up	0.424761	0.218448	up	0.0262424	0.974724	up	-1.82239	0.000436	down	0.7117
Ak1	ENSMUSG00000026817	0.485506	0.00390114	up	0.29217	0.0121408	up	0.193336	0.203842	up	-0.61878	9.85e-05	down	0.763373
AK157302	ENSMUSG00000078139	-0.338784	0.596637	down	-0.201865	0.675694	down	-0.136919	0.837194	down	1.08109	0.0410557	up	0.9665
Ak2	ENSMUSG00000028792	0.235726	0.265879	up	0.0964895	0.52539	up	0.139236	0.522871	up	-0.929414	1.48e-05	down	0.934297
Ak3	ENSMUSG00000024782	0.155306	0.291624	up	0.0312148	0.7932	up	0.124091	0.370746	up	0.797474	6.12e-07	up	0.749878
Ak4	ENSMUSG00000028527	0.627641	0.00341835	up	0.348033	0.0222248	up	0.279608	0.134114	up	1.76834	1.9e-10	up	0.886262
Ak5	ENSMUSG00000039058	-0.601297	0.00401939	down	-0.206265	0.152333	down	-0.395031	0.0466197	down	0.924598	8.87e-06	up	0.612474
Ak6	ENSMUSG00000078941	0.0322928	0.848938	up	-0.0503508	0.651196	down	0.0826436	0.579064	up	-1.01342	9.49e-09	down	0.620543
Ak7	ENSMUSG00000041323	-0.414441	0.366782	down	-0.237285	0.478431	down	-0.177156	0.708523	down	0.648075	0.10172	up	0.957283
Ak8	ENSMUSG00000026807	-0.427184	0.505322	down	0.117541	0.806454	up	-0.544725	0.368232	down	-0.0961879	0.870024	down	0.552783
Ak9	ENSMUSG00000091415	-0.709225	0.185762	down	-0.660413	0.0747175	down	-0.0488121	0.945418	down	-0.16745	0.740538	down	0.532785
Akain1	ENSMUSG00000091636	0.262277	0.612231	up	-0.0621948	0.891673	down	0.324472	0.404407	up	3.82199	4.65e-10	up	0.6665
Akap1	ENSMUSG00000018428	0.398873	0.0277919	up	0.277388	0.0286015	up	0.121484	0.508804	up	-0.851432	6.5e-06	down	0.645094
Akap10	ENSMUSG00000047804	-0.229138	0.0894028	down	-0.182933	0.0607857	down	-0.0462041	0.755176	down	0.804043	1.82e-07	up	0.585647
Akap11	ENSMUSG00000022016	-0.253709	0.0349172	down	-0.169255	0.0500026	down	-0.0844534	0.472364	down	0.471627	7.68e-05	up	0.720797
Akap12	ENSMUSG00000038587	-0.385934	0.140628	down	-0.33807	0.0695204	down	-0.0478642	0.880088	down	-0.474855	0.0427838	down	0.546243
Akap13	ENSMUSG00000066406	-0.40503	0.0155737	down	-0.23804	0.0440413	down	-0.16699	0.287646	down	0.268104	0.0680469	up	0.846079
Akap17b	ENSMUSG00000059708	-0.385799	0.00917752	down	-0.244781	0.0199459	down	-0.141018	0.301652	down	0.706575	3.85e-06	up	0.714394
Akap5	ENSMUSG00000021057	-0.472678	0.0126588	down	-0.194926	0.144131	down	-0.277752	0.11296	down	0.363988	0.0290797	up	0.840035
Akap6	ENSMUSG00000061603	-0.19966	0.0516609	down	-0.131707	0.0738146	down	-0.0679534	0.50554	down	-0.548294	1.05e-06	down	0.760747
Akap7	ENSMUSG00000039166	-0.260559	0.127414	down	-0.195258	0.10342	down	-0.0653009	0.729905	down	-2.42192	9.26e-15	down	0.694461
Akap8	ENSMUSG00000024045	-0.382149	0.00372562	down	-0.299174	0.0020256	down	-0.0829749	0.507464	down	0.234499	0.0372324	up	0.364037
Akap8l	ENSMUSG00000002625	-0.241201	0.124909	down	-0.103827	0.376476	down	-0.137374	0.361468	down	0.961038	1.19e-07	up	0.930707
Akap9	ENSMUSG00000040407	-0.609822	0.000123	down	-0.379921	0.000516	down	-0.229901	0.0767152	down	-0.277678	0.0217507	down	0.54163
Akip1	ENSMUSG00000031023	0.435421	0.425996	up	0.0101622	0.981285	up	0.425259	0.437093	up	-0.960755	0.0401175	down	0.678722
Akirin1	ENSMUSG00000023075	0.181298	0.189715	up	0.111018	0.2644	up	0.0702802	0.622583	up	0.0922212	0.462781	up	0.89929
Akirin2	ENSMUSG00000028291	-0.476788	0.0158503	down	-0.300029	0.0311733	down	-0.176759	0.348049	down	0.0864331	0.632866	up	0.75309
Akna	ENSMUSG00000039158	0.148439	0.753304	up	0.225025	0.444	up	-0.0765854	0.884444	down	-0.739894	0.0468297	down	0.713404
Akr1a1	ENSMUSG00000028692	0.573739	0.000391	up	0.420131	0.00035	up	0.153608	0.260911	up	-1.35692	3.39e-11	down	0.339269
Akr1b10	ENSMUSG00000061758	0.125269	0.629013	up	-0.0571006	0.769946	down	0.18237	0.426036	up	0.803029	0.000439	up	0.587647
Akr1b3	ENSMUSG00000001642	0.238968	0.272285	up	0.204375	0.166038	up	0.0345932	0.896505	up	-1.0534	3.55e-06	down	0.678245
Akr1c14	ENSMUSG00000033715	-0.329932	0.612915	down	-0.510182	0.231761	down	0.18025	0.792383	up	0.295373	0.594727	up	0.529935
Akr1c18	ENSMUSG00000021214	-1.24012	0.0391025	down	-0.304555	0.496239	down	-0.935562	0.104006	down	0.412667	0.454908	up	0.573148
Akr1e1	ENSMUSG00000045410	-0.0216193	0.926079	down	-0.0173878	0.913914	down	-0.00423158	0.987697	down	0.570785	0.00143844	up	0.978228
Akr7a5	ENSMUSG00000028743	0.697008	0.0245219	up	0.562161	0.0112339	up	0.134847	0.683983	up	-6.46e-05	0.999772	down	0.45513
Akt1	ENSMUSG00000001729	0.75089	0.000592	up	0.456423	0.00223381	up	0.294468	0.11667	up	-0.662731	0.000443	down	0.662587
Akt1s1	ENSMUSG00000011096	0.857742	0.00312135	up	0.578603	0.00408567	up	0.27914	0.300761	up	-0.638915	0.0106893	down	0.555527
Akt2	ENSMUSG00000004056	0.417741	0.019637	up	0.361925	0.00591166	up	0.0558165	0.779324	up	-0.212465	0.179174	down	0.362706
Akt3	ENSMUSG00000019699	-0.645263	7.63e-05	down	-0.32811	0.00174774	down	-0.317152	0.0231348	down	-0.932847	1.38e-08	down	0.97562
Aktip	ENSMUSG00000031667	-0.0310805	0.830536	down	-0.107846	0.235551	down	0.0767657	0.529404	up	1.89521	1.61e-15	up	0.420259
Alad	ENSMUSG00000028393	0.976211	0.00041	up	0.566039	0.00252379	up	0.410171	0.0833076	up	0.371627	0.0895584	up	0.751986
Alas1	ENSMUSG00000032786	0.333039	0.00653291	up	0.154576	0.0667465	up	0.178463	0.113052	up	-0.00526372	0.963366	down	0.935608
Alas2	ENSMUSG00000025270	1.36521	0.0284633	up	1.14596	0.00885412	up	0.219254	0.75875	up	-0.761035	0.168568	down	0.420531
Alcam	ENSMUSG00000022636	-0.126884	0.358435	down	-0.0599266	0.561741	down	-0.0669576	0.63008	down	0.208322	0.0807824	up	0.984354
Aldh16a1	ENSMUSG00000007833	0.334169	0.601415	up	0.474403	0.244244	up	-0.140235	0.8448	down	-0.478239	0.371372	down	0.575547
Aldh18a1	ENSMUSG00000025007	0.563032	0.00166114	up	0.409721	0.00126874	up	0.153312	0.354202	up	-0.707686	2.94e-05	down	0.407916
Aldh1a1	ENSMUSG00000053279	0.267134	0.526951	up	-0.19382	0.547485	down	0.460954	0.187842	up	3.60376	8.73e-11	up	0.381472
Aldh1a2	ENSMUSG00000013584	-0.104809	0.76247	down	-0.170891	0.438679	down	0.0660826	0.857784	up	-0.273562	0.32038	down	0.686752
Aldh1a3	ENSMUSG00000015134	-0.678755	0.191926	down	-0.0755062	0.819251	down	-0.603249	0.300761	down	-4.03118	6.11e-10	down	0.581397
Aldh1a7	ENSMUSG00000024747	-0.385384	0.719339	down	0.0364057	0.953688	up	-0.421789	0.736354	down	-3.2457	0.000278	down	0.82861
Aldh1b1	ENSMUSG00000035561	0.766165	0.046597	up	0.723543	0.0021847	up	0.0426221	0.940913	up	-4.02632	2e-12	down	0.358725
Aldh1l1	ENSMUSG00000030088	0.687195	0.00219729	up	0.360622	0.0171979	up	0.326573	0.105938	up	-0.432383	0.0226893	down	0.949141
Aldh1l2	ENSMUSG00000020256	-0.127904	0.740877	down	-0.17307	0.463189	down	0.0451661	0.922297	up	-1.91222	4.68e-07	down	0.751149
Aldh2	ENSMUSG00000029455	0.461271	0.0256035	up	0.447984	0.00485796	up	0.0132873	0.959784	up	1.72948	3.2e-10	up	0.291092
Aldh3a2	ENSMUSG00000010025	0.0261558	0.891107	up	0.0275374	0.832203	up	-0.00138159	0.995541	down	0.0916633	0.525924	up	0.941473
Aldh3b1	ENSMUSG00000024885	0.708804	0.226571	up	0.610583	0.168745	up	0.0982214	0.880114	up	1.96106	0.000424	up	0.636718
Aldh3b2	ENSMUSG00000075296	0.794604	0.351065	up	0.129886	0.81735	up	0.664718	0.478186	up	-2.60278	0.000712	down	0.747127
Aldh4a1	ENSMUSG00000028737	0.371212	0.17637	up	0.325057	0.0939254	up	0.0461545	0.889694	up	0.235676	0.340264	up	0.583502
Aldh5a1	ENSMUSG00000035936	-0.320638	0.0285599	down	-0.157276	0.129397	down	-0.163362	0.236161	down	-0.164654	0.205886	down	0.98732
Aldh6a1	ENSMUSG00000021238	0.0266894	0.86808	up	-0.0469294	0.664312	down	0.0736188	0.587315	up	1.25934	4.35e-11	up	0.632221
Aldh7a1	ENSMUSG00000053644	0.218969	0.126298	up	0.191088	0.0644015	up	0.0278807	0.868919	up	0.750622	1.43e-06	up	0.534719
Aldh9a1	ENSMUSG00000026687	0.0752778	0.808985	up	0.0412742	0.852717	up	0.0340036	0.919472	up	0.225787	0.351223	up	0.992412
Aldoa	ENSMUSG00000030695	0.802541	0.000109	up	0.570612	0.000184	up	0.231929	0.155724	up	1.77384	9.21e-12	up	0.322273
Aldoart1	ENSMUSG00000059343	0.364293	0.54692	up	0.396301	0.39179	up	-0.0320076	0.96349	down	2.15327	8.97e-05	up	0.693591
Aldoc	ENSMUSG00000017390	0.82987	9.41e-05	up	0.413816	0.00261096	up	0.416055	0.0226437	up	2.4688	1.49e-14	up	0.996898
Alg1	ENSMUSG00000039427	1.00748	0.00405806	up	0.623283	0.00903557	up	0.384198	0.23973	up	-0.547706	0.0669419	down	0.718399
Alg10b	ENSMUSG00000075470	-0.182512	0.157074	down	-0.180945	0.0482904	down	-0.00156697	0.993285	down	-0.517441	5.85e-05	down	0.454234
Alg11	ENSMUSG00000063362	-0.0231482	0.894106	down	-0.168689	0.0998161	down	0.145541	0.288315	up	0.182718	0.153571	up	0.282231
Alg12	ENSMUSG00000035845	-0.522339	0.0217628	down	-0.391405	0.0175535	down	-0.130935	0.566192	down	0.65983	0.00178852	up	0.529286
Alg13	ENSMUSG00000041718	-0.637115	0.00592222	down	-0.373364	0.0188302	down	-0.263751	0.217478	down	-0.21394	0.287154	down	0.823003
Alg14	ENSMUSG00000039887	0.0754926	0.782225	up	-0.00273485	0.989365	down	0.0782274	0.775434	up	-0.773214	0.000627	down	0.884409
Alg2	ENSMUSG00000039740	0.0241803	0.872434	up	-0.103574	0.255021	down	0.127754	0.29225	up	-0.695835	6.44e-07	down	0.345343
Alg3	ENSMUSG00000033809	0.333897	0.401727	up	0.260323	0.342314	up	0.0735747	0.875657	up	-0.197196	0.577768	down	0.824335
Alg5	ENSMUSG00000036632	-0.330589	0.189486	down	-0.308665	0.0698418	down	-0.0219241	0.949288	down	-1.12916	1.23e-05	down	0.532997
Alg6	ENSMUSG00000073792	-0.293019	0.18574	down	-0.314099	0.0377317	down	0.0210803	0.943383	up	-0.953364	2.18e-05	down	0.412485
Alg8	ENSMUSG00000035704	0.197322	0.546546	up	-0.00150383	0.995089	down	0.198826	0.53872	up	-0.687764	0.0130946	down	0.744322
Alg9	ENSMUSG00000032059	0.451322	0.0206286	up	0.284024	0.0328407	up	0.167297	0.389607	up	-0.972929	2.47e-06	down	0.769183
Alk	ENSMUSG00000055471	-0.0299376	0.944127	down	0.00949381	0.973951	up	-0.0394314	0.928412	down	0.255467	0.410801	up	0.95458
Alkal2	ENSMUSG00000054204	0.45188	0.5999	up	0.799113	0.165249	up	-0.347233	0.678394	down	0.651467	0.368488	up	0.439334
Alkbh1	ENSMUSG00000079036	-0.126994	0.450539	down	-0.114647	0.324408	down	-0.0123474	0.953176	down	-0.0936486	0.525162	down	0.751149
Alkbh2	ENSMUSG00000044339	0.277831	0.679721	up	-0.0286983	0.953685	down	0.30653	0.648626	up	-0.677686	0.213442	down	0.795596
Alkbh3	ENSMUSG00000040174	0.139668	0.591627	up	0.161695	0.34542	up	-0.0220266	0.945513	down	-0.522365	0.016338	down	0.693053
Alkbh4	ENSMUSG00000039754	0.52508	0.354284	up	0.327105	0.399272	up	0.197974	0.754702	up	-0.526415	0.286232	down	0.923599
Alkbh5	ENSMUSG00000042650	0.288086	0.0762385	up	0.207306	0.0801625	up	0.0807804	0.627892	up	1.33523	5.64e-10	up	0.686752
Alkbh6	ENSMUSG00000042831	1.36331	0.000548	up	0.75705	0.00454537	up	0.606265	0.0759995	up	0.605682	0.0553095	up	0.848638
Alkbh7	ENSMUSG00000002661	1.22142	0.0100503	up	1.05643	0.00231461	up	0.164999	0.751822	up	-0.0752105	0.869669	down	0.323362
Alkbh8	ENSMUSG00000025899	-0.689505	0.000114	down	-0.384811	0.00115389	down	-0.304693	0.0457781	down	-0.161679	0.232177	down	0.805484
Alms1	ENSMUSG00000063810	-0.126357	0.54489	down	-0.300233	0.0329365	down	0.173876	0.355274	up	0.414224	0.0187765	up	0.258559
Alox12b	ENSMUSG00000032807	1.06726	0.16779	up	0.834127	0.244037	up	0.233134	0.630842	up	7.60344	7.31e-13	up	0.676857
Alox5	ENSMUSG00000025701	0.521535	0.510603	up	0.489655	0.323742	up	0.0318797	0.97741	up	-1.02279	0.122481	down	0.76593
Alox5ap	ENSMUSG00000060063	1.21936	0.0390176	up	0.793862	0.0689561	up	0.425499	0.444297	up	1.23117	0.0208477	up	0.757791
Alox8	ENSMUSG00000020891	0.529935	0.299299	up	0.203556	0.622683	up	0.326379	0.479519	up	2.11995	2.81e-05	up	0.921233
Aloxe3	ENSMUSG00000020892	0.383113	0.351144	up	0.134798	0.643275	up	0.248315	0.564797	up	-1.16038	0.00179393	down	0.903984
Alpk1	ENSMUSG00000028028	-0.325261	0.271795	down	-0.156825	0.480199	down	-0.168436	0.563268	down	0.920952	0.000848	up	0.988124
Alpl	ENSMUSG00000028766	0.301441	0.400661	up	0.297497	0.223771	up	0.00394356	0.993885	up	-0.0352148	0.917078	down	0.651183
Als2	ENSMUSG00000026024	0.172696	0.338246	up	-0.00257387	0.987275	down	0.17527	0.295313	up	0.0590219	0.721114	up	0.58528
Als2cl	ENSMUSG00000044037	0.76236	0.0255716	up	0.352901	0.147985	up	0.40946	0.195691	up	0.668938	0.0281998	up	0.94787
Alx4	ENSMUSG00000040310	0.383498	0.48951	up	0.0779798	0.850505	up	0.305518	0.589647	up	-0.576499	0.219235	down	0.845273
Alyref	ENSMUSG00000025134	-0.00211297	0.99241	down	-0.0931157	0.416869	down	0.0910027	0.580616	up	-0.913103	2.94e-07	down	0.525386
Alyref2	ENSMUSG00000060244	0.378874	0.38893	up	0.0226076	0.94754	up	0.356266	0.408477	up	-0.684599	0.069537	down	0.681743
Amacr	ENSMUSG00000022244	1.06403	0.0186663	up	0.471814	0.146635	up	0.592215	0.152437	up	1.0704	0.00873779	up	0.910878
Ambra1	ENSMUSG00000040506	0.017349	0.925458	up	0.0967123	0.384726	up	-0.0793633	0.613105	down	0.0901959	0.515661	up	0.525078
Amd1	ENSMUSG00000075232	0.053386	0.74693	up	0.0265121	0.829416	up	0.026874	0.876402	up	1.59571	1.96e-12	up	0.999105
Amdhd1	ENSMUSG00000015890	0.659662	0.562186	up	0.39451	0.387216	up	0.265152	0.86713	up	-6.1952	1.55e-08	down	0.966905
Amdhd2	ENSMUSG00000036820	0.481554	0.142206	up	0.349706	0.12189	up	0.131849	0.719377	up	-0.597407	0.0418003	down	0.74152
Amer1	ENSMUSG00000050332	-0.368976	0.0303369	down	-0.206782	0.0635034	down	-0.162194	0.3557	down	-2.76247	4.04e-16	down	0.912939
Amer2	ENSMUSG00000021986	-0.489714	0.00154072	down	-0.276807	0.00929547	down	-0.212907	0.116129	down	0.512299	0.000247	up	0.840848
Amer3	ENSMUSG00000045174	0.646355	0.000907	up	0.342836	0.00736997	up	0.303519	0.0859437	up	-1.1487	4.52e-08	down	0.928079
Amfr	ENSMUSG00000031751	0.303241	0.0320255	up	0.22802	0.0243925	up	0.0752209	0.606876	up	-0.35724	0.00570519	down	0.555907
Amigo1	ENSMUSG00000050947	0.395522	0.0335623	up	0.322979	0.0191502	up	0.0725432	0.707423	up	1.7934	2.22e-11	up	0.462259
Amigo2	ENSMUSG00000048218	0.252556	0.421917	up	0.0747656	0.759909	up	0.17779	0.561453	up	0.528373	0.0501976	up	0.884409
Ammecr1	ENSMUSG00000042225	0.0778605	0.802713	up	-0.112235	0.559769	down	0.190095	0.504861	up	-1.51702	4.09e-07	down	0.538902
Ammecr1l	ENSMUSG00000041915	-0.33588	0.093897	down	-0.16516	0.246469	down	-0.17072	0.390432	down	-0.509008	0.00575251	down	0.992412
Amn	ENSMUSG00000021278	1.24959	0.0536292	up	0.9134	0.0135696	up	0.33619	0.673778	up	-3.42306	6.44e-07	down	0.641014
Amn1	ENSMUSG00000068250	-0.384365	0.0123613	down	-0.276185	0.0111461	down	-0.108179	0.471361	down	-0.391134	0.00473026	down	0.541602
Amot	ENSMUSG00000041688	0.255402	0.142206	up	-0.111095	0.38759	down	0.366498	0.0387435	up	0.329248	0.0348889	up	0.258324
Amotl1	ENSMUSG00000013076	0.0919621	0.751664	up	-0.0172608	0.938282	down	0.109223	0.681486	up	1.89003	4.59e-09	up	0.821741
Amotl2	ENSMUSG00000032531	0.415869	0.0380481	up	0.298037	0.0398131	up	0.117832	0.558171	up	0.809211	5.45e-05	up	0.629565
Ampd2	ENSMUSG00000027889	0.684337	0.00178305	up	0.430348	0.00501611	up	0.253989	0.187371	up	0.363129	0.0471781	up	0.64639
Ampd3	ENSMUSG00000005686	0.128481	0.522775	up	0.120697	0.381246	up	0.00778475	0.976973	up	-0.0270504	0.88393	down	0.77397
Amph	ENSMUSG00000021314	0.251619	0.0209001	up	0.0916162	0.239082	up	0.160002	0.117014	up	-0.71522	2.81e-08	down	0.752989
Amt	ENSMUSG00000032607	0.420959	0.0865115	up	0.248871	0.162936	up	0.172089	0.472364	up	0.859869	0.000304	up	0.893833
Amy1	ENSMUSG00000074264	-0.300694	0.123959	down	-0.530446	0.000771	down	0.229752	0.208932	up	0.617747	0.000873	up	0.120222
Amz1	ENSMUSG00000050022	1.43338	0.0005	up	0.979817	0.000548	up	0.453568	0.208932	up	-0.737355	0.0259163	down	0.444524
Amz2	ENSMUSG00000020610	0.24014	0.120738	up	0.033292	0.786692	up	0.206848	0.166144	up	-1.58063	7.58e-12	down	0.540884
Anapc1	ENSMUSG00000014355	-0.150522	0.143273	down	-0.120708	0.0996013	down	-0.0298142	0.798075	down	-0.605222	2.17e-07	down	0.63694
Anapc10	ENSMUSG00000036977	-0.437051	0.0160972	down	-0.348421	0.00747692	down	-0.0886301	0.639728	down	-0.251127	0.11508	down	0.4345
Anapc11	ENSMUSG00000025135	1.12701	0.00099	up	0.771819	0.00125755	up	0.355191	0.24231	up	-0.462666	0.098012	down	0.47044
Anapc13	ENSMUSG00000035048	0.0553548	0.848898	up	-0.140376	0.445456	down	0.195731	0.411242	up	0.627741	0.00551335	up	0.458911
Anapc15	ENSMUSG00000030649	0.489428	0.056623	up	0.318913	0.0762545	up	0.170515	0.516143	up	-0.23816	0.303948	down	0.783157
Anapc16	ENSMUSG00000020107	0.232664	0.230178	up	-0.115056	0.418159	down	0.347719	0.0662045	up	0.250487	0.142807	up	0.258559
Anapc2	ENSMUSG00000026965	0.416885	0.170854	up	0.35766	0.0981963	up	0.0592248	0.869716	up	0.32333	0.234257	up	0.597085
Anapc4	ENSMUSG00000029176	-0.157284	0.259605	down	-0.161274	0.09752	down	0.00399002	0.98363	up	-0.650493	6.45e-06	down	0.51327
Anapc5	ENSMUSG00000029472	0.0845536	0.505437	up	0.0267126	0.783303	up	0.0578411	0.646733	up	-1.34487	1.09e-12	down	0.914567
Anapc7	ENSMUSG00000029466	0.159855	0.430931	up	0.0463931	0.764182	up	0.113462	0.57289	up	-0.259355	0.133957	down	0.882588
Ang	ENSMUSG00000072115	-0.267339	0.734756	down	-0.104649	0.853643	down	-0.16269	0.846622	down	-0.0191765	0.977464	down	0.9749
Angel1	ENSMUSG00000021257	0.327128	0.455622	up	0.081745	0.79789	up	0.245383	0.588241	up	-1.04751	0.00605335	down	0.864903
Angel2	ENSMUSG00000026634	0.290243	0.0396536	up	0.171569	0.0851828	up	0.118673	0.390432	up	-0.358593	0.00557705	down	0.871268
Angpt1	ENSMUSG00000022309	0.120793	0.719041	up	-0.0762043	0.732087	down	0.196997	0.544082	up	-2.39037	9.09e-10	down	0.627229
Angpt2	ENSMUSG00000031465	-0.371688	0.393718	down	-0.0204089	0.952886	down	-0.351279	0.404349	down	-0.254753	0.507842	down	0.681062
Angptl1	ENSMUSG00000033544	0.0973317	0.913531	up	0.060186	0.918724	up	0.0371457	0.971311	up	0.0216901	0.974692	up	0.991174
Angptl2	ENSMUSG00000004105	0.856056	0.0384114	up	0.467123	0.0966817	up	0.388933	0.348936	up	-0.638672	0.0826732	down	0.940001
Angptl4	ENSMUSG00000002289	1.37943	0.0129208	up	0.18249	0.605418	up	1.19694	0.0510417	up	-2.8313	1.21e-06	down	0.339269
Angptl6	ENSMUSG00000038742	1.34996	0.0140404	up	0.830288	0.0282842	up	0.519675	0.32815	up	-0.0953789	0.857095	down	0.7847
Ank	ENSMUSG00000022265	0.253274	0.0524438	up	0.192744	0.0400637	up	0.0605298	0.659041	up	0.193095	0.097342	up	0.585647
Ank1	ENSMUSG00000031543	0.108434	0.740586	up	-0.035214	0.891418	down	0.143648	0.616763	up	2.93541	9.89e-12	up	0.763063
Ank2	ENSMUSG00000032826	-0.404629	0.00367742	down	-0.265147	0.00732684	down	-0.139481	0.265148	down	-0.988727	3.45e-09	down	0.612038
Ank3	ENSMUSG00000069601	-0.520763	0.0336898	down	-0.243648	0.165573	down	-0.277115	0.226234	down	-0.0843893	0.713945	down	0.956626
Ankdd1a	ENSMUSG00000066510	0.0678676	0.934497	up	0.0754773	0.887643	up	-0.00760962	0.994374	down	-0.383335	0.53246	down	0.960919
Ankef1	ENSMUSG00000074771	-0.0553097	0.909031	down	-0.249603	0.40276	down	0.194294	0.632117	up	0.939518	0.00920584	up	0.540113
Ankfn1	ENSMUSG00000047773	0.102361	0.76489	up	-0.0389257	0.875465	down	0.141287	0.662417	up	-0.175583	0.525901	down	0.772947
Ankfy1	ENSMUSG00000020790	-0.121796	0.323078	down	-0.105061	0.221472	down	-0.0167349	0.90978	down	-0.573216	5.6e-06	down	0.707173
Ankhd1	ENSMUSG00000024483	-0.603592	9.97e-05	down	-0.416776	0.000208	down	-0.186816	0.127245	down	0.87433	2.29e-08	up	0.358382
Ankib1	ENSMUSG00000040351	-0.239278	0.0450369	down	-0.168295	0.0509571	down	-0.0709825	0.554488	down	1.07873	8.4e-11	up	0.6665
Ankle2	ENSMUSG00000029501	-0.0442345	0.739448	down	-0.00600103	0.952884	down	-0.0382335	0.769605	down	0.615194	1.47e-06	up	0.908616
Ankmy2	ENSMUSG00000036188	-0.133738	0.324901	down	-0.168638	0.0720288	down	0.0349002	0.817571	up	-0.454973	0.00036	down	0.407241
Ankra2	ENSMUSG00000021661	-0.168301	0.251181	down	-0.167995	0.0986493	down	-0.000306	0.99892	down	-0.708393	3.91e-06	down	0.52828
Ankrd10	ENSMUSG00000031508	-0.0392909	0.79783	down	-0.0257638	0.81148	down	-0.0135271	0.937314	down	-0.444138	0.000471	down	0.972423
Ankrd11	ENSMUSG00000035569	-0.557851	0.0079084	down	-0.260962	0.0751299	down	-0.296889	0.121856	down	0.755428	0.000157	up	0.944281
Ankrd12	ENSMUSG00000034647	-1.15299	1.81e-06	down	-0.751469	1.38e-05	down	-0.401517	0.0214583	down	1.66062	1.57e-11	up	0.30251
Ankrd13a	ENSMUSG00000041870	0.177198	0.308389	up	0.0830756	0.52196	up	0.0941223	0.586116	up	0.596522	0.000288	up	0.979441
Ankrd13b	ENSMUSG00000037907	0.256661	0.35198	up	0.328144	0.067049	up	-0.0714825	0.823763	down	-1.87003	1.02e-08	down	0.420066
Ankrd13c	ENSMUSG00000039988	-0.43113	0.00224055	down	-0.316113	0.00191454	down	-0.115016	0.371472	down	-0.486809	0.000174	down	0.414447
Ankrd13d	ENSMUSG00000005986	0.627517	0.00190998	up	0.405944	0.00329382	up	0.221573	0.229645	up	-1.40417	3.55e-09	down	0.602309
Ankrd16	ENSMUSG00000047909	-0.111576	0.507178	down	-0.117856	0.298609	down	0.0062807	0.97781	up	-0.551984	0.000322	down	0.684866
Ankrd17	ENSMUSG00000055204	-0.45021	0.000657	down	-0.279853	0.00231668	down	-0.170357	0.129041	down	0.322206	0.0035053	up	0.623906
Ankrd23	ENSMUSG00000067653	0.984385	0.0370638	up	0.42129	0.201677	up	0.563095	0.214331	up	-0.00654031	0.988209	down	0.898884
Ankrd24	ENSMUSG00000054708	0.288149	0.188039	up	0.150719	0.355412	up	0.13743	0.521548	up	1.07933	3.23e-06	up	0.980891
Ankrd26	ENSMUSG00000007827	-0.422166	0.00495056	down	-0.22216	0.0338345	down	-0.200006	0.137005	down	0.905864	7.34e-08	up	0.95104
Ankrd27	ENSMUSG00000034867	-0.157753	0.403084	down	0.00291939	0.985922	up	-0.160673	0.370637	down	-0.699797	9.83e-05	down	0.629565
Ankrd28	ENSMUSG00000014496	-0.244377	0.0620948	down	-0.109346	0.24956	down	-0.13503	0.280257	down	0.0512061	0.676716	up	0.938121
Ankrd29	ENSMUSG00000057766	-0.369475	0.173506	down	-0.197895	0.329417	down	-0.17158	0.516831	down	1.30387	4.91e-06	up	0.9708
Ankrd33b	ENSMUSG00000022237	0.207661	0.424305	up	0.327958	0.0963983	up	-0.120296	0.595365	down	6.28014	9.38e-20	up	0.352854
Ankrd34a	ENSMUSG00000049097	0.311032	0.151251	up	0.346619	0.0252425	up	-0.0355866	0.892418	down	0.154361	0.43437	up	0.358336
Ankrd34b	ENSMUSG00000045034	-0.305071	0.21621	down	-0.200437	0.278046	down	-0.104633	0.672257	down	1.90252	1.45e-09	up	0.864652
Ankrd34c	ENSMUSG00000047606	-0.26714	0.164928	down	-0.250475	0.0703158	down	-0.0166647	0.946448	down	0.814677	2.9e-05	up	0.506509
Ankrd35	ENSMUSG00000038354	0.295298	0.331771	up	0.33677	0.117771	up	-0.0414722	0.906914	down	0.971431	0.000593	up	0.485751
Ankrd37	ENSMUSG00000050914	0.671074	0.167766	up	0.171622	0.650788	up	0.499452	0.282787	up	0.481941	0.269685	up	0.735483
Ankrd39	ENSMUSG00000079610	0.569247	0.10299	up	0.484364	0.0493299	up	0.0848828	0.836476	up	0.0373944	0.912821	up	0.533771
Ankrd40	ENSMUSG00000020864	0.0395805	0.813874	up	0.00523528	0.967552	up	0.0343452	0.832343	up	1.94861	2.21e-14	up	0.935539
Ankrd42	ENSMUSG00000041343	-0.102001	0.590238	down	-0.131759	0.297153	down	0.0297584	0.889694	up	-0.120741	0.450736	down	0.622254
Ankrd44	ENSMUSG00000052331	-0.450545	0.0241105	down	-0.259558	0.0595738	down	-0.190986	0.328315	down	-0.903492	1.08e-05	down	0.882031
Ankrd45	ENSMUSG00000044835	-0.0279899	0.891729	down	0.0195983	0.893174	up	-0.0475882	0.802119	down	1.03023	1.24e-07	up	0.862606
Ankrd46	ENSMUSG00000048307	0.281907	0.0390443	up	0.12185	0.213645	up	0.160057	0.213095	up	-0.166948	0.170416	down	0.906362
Ankrd49	ENSMUSG00000031931	-0.0988828	0.632773	down	-0.14019	0.289807	down	0.0413075	0.858661	up	-1.12943	1.74e-07	down	0.60748
Ankrd50	ENSMUSG00000044864	0.294686	0.0411999	up	0.107727	0.306869	up	0.186959	0.167115	up	0.157	0.223662	up	0.795596
Ankrd52	ENSMUSG00000014498	0.233362	0.339638	up	0.318505	0.0594709	up	-0.085143	0.745247	down	0.0378086	0.870024	up	0.367186
Ankrd54	ENSMUSG00000033055	1.3557	0.000314	up	0.679721	0.00496067	up	0.675977	0.0460271	up	-0.180063	0.55507	down	0.996898
Ankrd55	ENSMUSG00000049985	0.579126	0.150013	up	-0.107594	0.739305	down	0.68672	0.0779976	up	0.472103	0.18905	up	0.316544
Ankrd6	ENSMUSG00000040183	0.453349	0.00721833	up	0.195473	0.100506	up	0.257876	0.0941443	up	1.33544	6.02e-10	up	0.870031
Ankrd63	ENSMUSG00000078137	1.1703	0.00673863	up	0.848798	0.010255	up	0.321507	0.388188	up	3.02315	5.58e-09	up	0.492078
Ankrd9	ENSMUSG00000037904	1.38442	0.0019678	up	0.936545	0.00487737	up	0.447874	0.226927	up	2.06571	3.5e-06	up	0.524933
Anks1	ENSMUSG00000024219	0.309872	0.194676	up	0.195101	0.253681	up	0.114771	0.645217	up	0.105301	0.633131	up	0.885491
Anks1b	ENSMUSG00000058589	-0.0217475	0.845311	down	0.0039443	0.962265	up	-0.0256918	0.808802	down	0.390497	4.23e-05	up	0.893529
Anks3	ENSMUSG00000022515	0.115173	0.504937	up	0.047414	0.719371	up	0.0677588	0.693477	up	0.840369	1.84e-06	up	0.960581
Anks6	ENSMUSG00000066191	0.419746	0.144805	up	0.124227	0.56665	up	0.295519	0.292275	up	-0.249842	0.336683	down	0.774762
Ankub1	ENSMUSG00000074591	-0.299624	0.612231	down	-0.538302	0.243688	down	0.238678	0.599534	up	4.579	1.95e-10	up	0.445621
Ankzf1	ENSMUSG00000026199	0.430538	0.0669284	up	0.367897	0.032802	up	0.0626408	0.809882	up	1.17638	2.89e-06	up	0.479512
Anln	ENSMUSG00000036777	-0.00307331	0.991928	down	-0.284891	0.143823	down	0.281818	0.157288	up	5.62141	3.69e-19	up	0.26891
Ano1	ENSMUSG00000031075	0.0134564	0.981563	up	0.303159	0.406516	up	-0.289703	0.519574	down	1.66044	0.000269	up	0.49276
Ano10	ENSMUSG00000037949	0.26281	0.127921	up	0.0136314	0.923057	up	0.249179	0.137005	up	-0.709323	4.47e-05	down	0.459545
Ano2	ENSMUSG00000038115	0.563614	0.312366	up	0.243679	0.592873	up	0.319935	0.521648	up	2.54877	6.76e-06	up	0.95628
Ano3	ENSMUSG00000074968	-0.539192	0.0356347	down	-0.249932	0.183507	down	-0.28926	0.217728	down	3.871	3.38e-15	up	0.95104
Ano4	ENSMUSG00000035189	-0.391625	0.00641739	down	-0.304574	0.0035872	down	-0.0870504	0.537146	down	0.0394314	0.764965	up	0.398751
Ano5	ENSMUSG00000055489	-0.726722	0.0700628	down	-0.520184	0.0664065	down	-0.206538	0.625066	down	0.13981	0.712043	up	0.685732
Ano6	ENSMUSG00000064210	0.0509615	0.735173	up	0.00883586	0.937078	up	0.0421256	0.780791	up	-0.283366	0.0187728	down	0.91939
Ano8	ENSMUSG00000034863	0.591307	0.00979886	up	0.442233	0.00622713	up	0.149074	0.515312	up	-0.835427	0.000138	down	0.474197
Anp32a	ENSMUSG00000032249	-0.383046	0.00963218	down	-0.184819	0.0738404	down	-0.198228	0.1434	down	0.283437	0.0286475	up	0.972423
Anp32b	ENSMUSG00000028333	-1.70995	1.52e-05	down	-0.98919	0.000133	down	-0.720759	0.0226437	down	-0.131712	0.637805	down	0.632748
Anp32e	ENSMUSG00000015749	-0.889248	6.2e-05	down	-0.415663	0.00261604	down	-0.473585	0.0148932	down	-0.185247	0.255851	down	0.892009
Anpep	ENSMUSG00000039062	-0.846845	0.0447267	down	-0.322927	0.25312	down	-0.523917	0.216339	down	-1.14273	0.00333492	down	0.828315
Antkmt	ENSMUSG00000057411	1.01811	0.000363	up	0.541574	0.00387187	up	0.476539	0.0583928	up	-0.0766609	0.748198	down	0.914972
Antxr1	ENSMUSG00000033420	-0.509489	0.00839264	down	-0.281144	0.0323673	down	-0.228345	0.20723	down	-0.71664	0.00011	down	0.906241
Antxr2	ENSMUSG00000029338	-0.111678	0.789574	down	-0.268642	0.256456	down	0.156964	0.707545	up	-1.73584	4.47e-06	down	0.521246
Anxa1	ENSMUSG00000024659	0.0848737	0.883333	up	-0.260196	0.447979	down	0.34507	0.48521	up	-0.281065	0.524268	down	0.492654
Anxa11	ENSMUSG00000021866	0.391563	0.212166	up	0.54846	0.0328702	up	-0.156897	0.548914	down	4.71502	1.19e-15	up	0.280725
Anxa2	ENSMUSG00000032231	0.130263	0.673611	up	-0.0485243	0.827735	down	0.178787	0.543402	up	-0.804581	0.00209918	down	0.669085
Anxa3	ENSMUSG00000029484	0.114547	0.659942	up	-0.0342299	0.852489	down	0.148777	0.563317	up	-1.79968	2.2e-09	down	0.688644
Anxa4	ENSMUSG00000029994	0.639149	0.0812386	up	0.260454	0.345026	up	0.378696	0.26538	up	1.07244	0.00181687	up	0.891889
Anxa5	ENSMUSG00000027712	0.114155	0.621551	up	-0.118611	0.462557	down	0.232766	0.235737	up	1.4029	3e-08	up	0.379499
Anxa6	ENSMUSG00000018340	0.484977	0.00291915	up	0.305399	0.00732266	up	0.179579	0.2176	up	-0.172931	0.210121	down	0.6665
Anxa7	ENSMUSG00000021814	-0.00984584	0.948085	down	-0.0093294	0.928398	down	-0.000516	0.998116	down	0.887723	4.75e-09	up	0.977533
Aoc2	ENSMUSG00000078651	0.505665	0.372539	up	0.553429	0.18223	up	-0.0477643	0.943203	down	1.7436	0.000794	up	0.551248
Aopep	ENSMUSG00000021458	-0.118269	0.569719	down	-0.0667097	0.667433	down	-0.051559	0.81083	down	1.12299	2.78e-07	up	0.976156
Aox1	ENSMUSG00000063558	-0.523203	0.139607	down	-0.585824	0.030128	down	0.0626213	0.874399	up	2.11623	1.64e-07	up	0.345343
Aox3	ENSMUSG00000064294	-0.156453	0.811435	down	-0.00115787	0.998109	down	-0.155295	0.809386	down	0.1412	0.793073	up	0.908601
Aox4	ENSMUSG00000038242	-0.139258	0.818944	down	-0.185377	0.522501	down	0.0461189	0.954209	up	-4.68699	2.17e-11	down	0.839927
Ap1ar	ENSMUSG00000074238	-0.376287	0.00552053	down	-0.23554	0.0136577	down	-0.140747	0.254631	down	0.225505	0.0533536	up	0.712253
Ap1b1	ENSMUSG00000009090	0.478168	0.00206931	up	0.322226	0.00356392	up	0.155942	0.256378	up	0.455727	0.000944	up	0.533714
Ap1g1	ENSMUSG00000031731	-0.0782193	0.469413	down	-0.0859484	0.247475	down	0.00772913	0.954122	up	-0.278062	0.0034627	down	0.626732
Ap1g2	ENSMUSG00000040701	-0.194114	0.756064	down	-0.0240231	0.958037	down	-0.170091	0.794491	down	-0.430629	0.391176	down	0.912044
Ap1m1	ENSMUSG00000003033	0.644158	0.00371508	up	0.439017	0.00392886	up	0.205142	0.332842	up	-1.63842	1.61e-09	down	0.548474
Ap1s1	ENSMUSG00000004849	0.842979	0.00355889	up	0.669807	0.00176102	up	0.173172	0.530869	up	0.532579	0.031241	up	0.351133
Ap1s2	ENSMUSG00000031367	-0.270645	0.151427	down	-0.312874	0.0226955	down	0.0422294	0.846351	up	0.781463	3.95e-05	up	0.333374
Ap1s3	ENSMUSG00000054702	-0.842101	0.218111	down	-0.907181	0.0761796	down	0.0650798	0.936983	up	1.77992	0.00441474	up	0.439171
Ap2a1	ENSMUSG00000060279	0.755825	0.00209399	up	0.654375	0.000469	up	0.10145	0.678611	up	-0.331521	0.106391	down	0.258709
Ap2a2	ENSMUSG00000002957	0.191771	0.0763158	up	0.148989	0.0547906	up	0.0427811	0.714462	up	-0.822249	2.44e-09	down	0.59969
Ap2b1	ENSMUSG00000035152	0.187122	0.0738763	up	0.159337	0.0347158	up	0.0277848	0.815402	up	-0.652852	8.55e-08	down	0.495408
Ap2m1	ENSMUSG00000022841	0.520203	0.000563	up	0.325619	0.00181582	up	0.194584	0.128922	up	-0.892706	3.09e-08	down	0.603948
Ap2s1	ENSMUSG00000008036	0.804961	0.00142377	up	0.496171	0.00347664	up	0.30879	0.17662	up	-1.86886	9.19e-10	down	0.674924
Ap3b1	ENSMUSG00000021686	-0.217705	0.0680416	down	-0.152034	0.0762545	down	-0.0656713	0.589862	down	0.468844	7.96e-05	up	0.713404
Ap3b2	ENSMUSG00000062444	0.447852	0.000852	up	0.237443	0.00857788	up	0.210409	0.0767152	up	-0.166709	0.126564	down	0.928076
Ap3d1	ENSMUSG00000020198	0.159619	0.133444	up	0.0932276	0.225067	up	0.0663912	0.537196	up	-0.186514	0.0499712	down	0.918047
Ap3m1	ENSMUSG00000021824	-0.323725	0.0161904	down	-0.246107	0.0107784	down	-0.0776174	0.567922	down	-0.54232	4.7e-05	down	0.488591
Ap3m2	ENSMUSG00000031539	0.396718	0.00128218	up	0.247416	0.00412346	up	0.149302	0.160952	up	0.790357	1.22e-08	up	0.64638
Ap3s1	ENSMUSG00000024480	-0.908993	4.65e-05	down	-0.662263	6.11e-05	down	-0.24673	0.148111	down	-0.873886	4.16e-06	down	0.270151
Ap3s2	ENSMUSG00000063801	0.299803	0.0722277	up	0.256314	0.0305964	up	0.043489	0.821018	up	-0.353147	0.019166	down	0.487434
Ap4b1	ENSMUSG00000032952	0.559308	0.0209731	up	0.162953	0.342854	up	0.396355	0.0929754	up	-0.386626	0.0706408	down	0.602309
Ap4e1	ENSMUSG00000001998	-0.662324	0.000288	down	-0.464934	0.00035	down	-0.19739	0.196429	down	-0.40825	0.00547275	down	0.373419
Ap4m1	ENSMUSG00000019518	0.747744	0.00808024	up	0.434726	0.0230813	up	0.313018	0.241443	up	-0.663234	0.00800814	down	0.84097
Ap4s1	ENSMUSG00000020955	-0.0889221	0.693905	down	0.0327862	0.848995	up	-0.121708	0.551436	down	0.775372	0.000114	up	0.694461
Ap5b1	ENSMUSG00000049562	1.42847	0.00685404	up	0.577478	0.0813191	up	0.850996	0.105444	up	-1.50223	0.00168008	down	0.802367
Ap5m1	ENSMUSG00000036291	-0.125333	0.456387	down	-0.168898	0.144638	down	0.043565	0.808333	up	0.904456	4.3e-07	up	0.47044
Ap5s1	ENSMUSG00000068264	0.539313	0.182305	up	0.670192	0.0181478	up	-0.130878	0.776959	down	-0.211352	0.569614	down	0.316288
Ap5z1	ENSMUSG00000039623	0.834056	0.038062	up	0.541545	0.0567453	up	0.292511	0.463659	up	0.227707	0.537745	up	0.760835
Apaf1	ENSMUSG00000019979	0.171804	0.351798	up	-0.110034	0.378756	down	0.281838	0.11296	up	-1.7237	2.23e-11	down	0.282231
Apba1	ENSMUSG00000024897	0.207929	0.132917	up	0.166094	0.0910531	up	0.041835	0.789853	up	-1.81032	4.67e-14	down	0.631587
Apba2	ENSMUSG00000030519	0.289126	0.03623	up	0.273929	0.00729963	up	0.0151969	0.931529	up	-0.357715	0.00477327	down	0.334449
Apba3	ENSMUSG00000004931	0.723814	0.0367585	up	0.416672	0.0864695	up	0.307142	0.365224	up	-0.00914974	0.978146	down	0.893043
Apbb1	ENSMUSG00000037032	1.09629	2.95e-05	up	0.754465	6.86e-05	up	0.341826	0.0853952	up	-0.441524	0.0174344	down	0.311727
Apbb1ip	ENSMUSG00000026786	-0.691895	0.223081	down	-0.33569	0.388156	down	-0.356205	0.554998	down	-0.857236	0.0865689	down	0.98907
Apbb2	ENSMUSG00000029207	-0.147106	0.167244	down	-0.114125	0.134158	down	-0.0329809	0.781085	down	0.241857	0.0120969	up	0.692206
Apbb3	ENSMUSG00000117679	0.45969	0.0139113	up	0.296397	0.0241188	up	0.163293	0.361184	up	0.102487	0.544262	up	0.71247
Apc	ENSMUSG00000005871	-0.462963	0.00131838	down	-0.263265	0.00771313	down	-0.199698	0.113052	down	-3.09839	4.44e-19	down	0.828337
Apc2	ENSMUSG00000020135	0.531256	0.0175302	up	0.420681	0.00851826	up	0.110575	0.635974	up	-1.15551	1.43e-06	down	0.450947
Apcdd1	ENSMUSG00000071847	0.0932448	0.658484	up	0.146259	0.236557	up	-0.0530146	0.824658	down	-3.97609	2.97e-18	down	0.576569
Apeh	ENSMUSG00000032590	0.388807	0.278024	up	0.324488	0.178705	up	0.0643182	0.884181	up	-0.824956	0.00993286	down	0.705556
Apex1	ENSMUSG00000035960	0.550062	0.00232127	up	0.318688	0.00868204	up	0.231373	0.160702	up	-0.837652	3.49e-06	down	0.811426
Apex2	ENSMUSG00000025269	-0.253982	0.179326	down	-0.189773	0.151979	down	-0.064209	0.761642	down	-0.353078	0.0364215	down	0.740306
Aph1a	ENSMUSG00000015750	0.851487	0.00409035	up	0.449656	0.023294	up	0.401831	0.144872	up	-0.575488	0.024101	down	0.94669
Aph1b	ENSMUSG00000032375	-0.130394	0.477486	down	-0.13559	0.279445	down	0.00519602	0.982932	up	-0.0268035	0.874394	down	0.669486
Aph1c	ENSMUSG00000053040	0.0371302	0.915595	up	0.0823989	0.717579	up	-0.0452687	0.8945	down	0.582643	0.0227863	up	0.839028
Api5	ENSMUSG00000027193	-0.0543383	0.682725	down	-0.0947129	0.283779	down	0.0403746	0.759477	up	1.08163	8.96e-11	up	0.538902
Apip	ENSMUSG00000010911	-0.108785	0.642878	down	-0.259498	0.0785059	down	0.150713	0.494111	up	-0.815634	0.000113	down	0.324404
Aplf	ENSMUSG00000030051	-0.30531	0.26668	down	-0.102438	0.612212	down	-0.202872	0.463894	down	-0.727639	0.00361205	down	0.873081
Apln	ENSMUSG00000037010	0.568563	0.0177146	up	0.434269	0.0132724	up	0.134294	0.571986	up	0.941539	6.68e-05	up	0.490048
Aplnr	ENSMUSG00000044338	0.537389	0.518229	up	0.136126	0.532184	up	0.401263	0.730791	up	-10.9453	1.79e-18	down	0.879567
Aplp1	ENSMUSG00000006651	0.707085	7.56e-05	up	0.432467	0.000403	up	0.274618	0.0583103	up	0.63639	2.42e-05	up	0.561862
Aplp2	ENSMUSG00000031996	0.128648	0.286429	up	0.0100162	0.919858	up	0.118631	0.290382	up	0.724834	1.13e-07	up	0.624079
Apmap	ENSMUSG00000033096	0.450943	0.00578185	up	0.217558	0.0540029	up	0.233385	0.117014	up	0.399909	0.00571735	up	0.969378
Apobec1	ENSMUSG00000040613	0.438541	0.411211	up	0.157912	0.688131	up	0.280629	0.609722	up	-0.187988	0.696427	down	0.922235
Apobec3	ENSMUSG00000009585	0.528848	0.27066	up	0.030196	0.938206	up	0.498652	0.281996	up	-0.120782	0.788298	down	0.592962
Apod	ENSMUSG00000022548	0.294395	0.189133	up	0.0894519	0.637807	up	0.204944	0.287654	up	5.43627	1.58e-19	up	0.809142
Apoe	ENSMUSG00000002985	0.809568	0.000365	up	0.494925	0.0015775	up	0.314643	0.0984066	up	0.276369	0.121652	up	0.629872
Apol8	ENSMUSG00000056656	0.556324	0.289434	up	0.319798	0.519029	up	0.236525	0.553381	up	4.95261	7.93e-12	up	0.94677
Apold1	ENSMUSG00000090698	0.453064	0.152834	up	0.429151	0.0678011	up	0.0239135	0.951889	up	1.72954	7.2e-07	up	0.484507
Apoo	ENSMUSG00000079508	-0.0741086	0.652198	down	-0.11076	0.310706	down	0.0366512	0.833297	up	0.00459262	0.974692	up	0.598263
Apool	ENSMUSG00000025525	-0.521287	0.114628	down	-0.328232	0.166834	down	-0.193055	0.566422	down	0.574966	0.0521874	up	0.856268
App	ENSMUSG00000022892	-0.151541	0.268975	down	-0.0745403	0.462442	down	-0.0770008	0.57289	down	0.865624	5.06e-08	up	0.995401
Appbp2	ENSMUSG00000018481	-0.337601	0.0158649	down	-0.180708	0.0656905	down	-0.156893	0.22821	down	-0.552196	6.11e-05	down	0.945098
Appl1	ENSMUSG00000040760	-0.385332	0.00255508	down	-0.271873	0.00305727	down	-0.113459	0.32596	down	-0.15131	0.159356	down	0.473338
Appl2	ENSMUSG00000020263	-0.120521	0.635217	down	-0.242587	0.15604	down	0.122066	0.600382	up	2.05316	1.4e-10	up	0.397867
Aprt	ENSMUSG00000006589	1.13344	0.000624	up	0.82245	0.000289	up	0.310989	0.313893	up	-2.27125	2e-09	down	0.364882
Aptx	ENSMUSG00000028411	-0.149517	0.419646	down	-0.105848	0.415551	down	-0.0436691	0.833905	down	-0.156142	0.331186	down	0.881463
Aqp1	ENSMUSG00000004655	0.550203	0.339782	up	0.488394	0.178415	up	0.0618088	0.93707	up	-1.58043	0.00227004	down	0.693665
Aqp11	ENSMUSG00000042797	-0.108148	0.700999	down	0.0348647	0.86711	up	-0.143012	0.589764	down	-0.321669	0.154272	down	0.724151
Aqp4	ENSMUSG00000024411	-0.259939	0.269162	down	-0.379505	0.0232715	down	0.119566	0.618601	up	-0.971212	3.46e-05	down	0.286698
Aqp9	ENSMUSG00000032204	-0.202039	0.751402	down	0.100913	0.822876	up	-0.302952	0.616194	down	-0.0485309	0.929989	down	0.716424
Aqr	ENSMUSG00000040383	-0.105089	0.415094	down	-0.0030147	0.97828	down	-0.102074	0.395504	down	0.513852	3.98e-05	up	0.675503
Ar	ENSMUSG00000046532	-0.0493035	0.826869	down	-0.0462308	0.783303	down	-0.00307271	0.990401	down	3.79874	9.18e-18	up	0.926562
Araf	ENSMUSG00000001127	0.464883	0.00159239	up	0.231028	0.0195517	up	0.233855	0.0784771	up	-0.356033	0.00479484	down	0.994831
Arap1	ENSMUSG00000032812	0.334349	0.181234	up	0.253829	0.152476	up	0.0805202	0.772831	up	0.359878	0.104783	up	0.726492
Arap2	ENSMUSG00000037999	-0.550902	0.000142	down	-0.250649	0.00668996	down	-0.300253	0.0198653	down	1.03557	3.58e-10	up	0.859532
Arap3	ENSMUSG00000024451	0.684571	0.027799	up	0.408065	0.0520667	up	0.276506	0.378874	up	-0.974072	0.00087	down	0.849015
Arc	ENSMUSG00000022602	0.794074	0.0186935	up	0.907916	0.00157638	up	-0.113842	0.719848	down	7.78049	6.94e-19	up	0.196367
Arcn1	ENSMUSG00000032096	-0.389156	0.00310451	down	-0.278487	0.00327892	down	-0.110669	0.358366	down	-0.388897	0.00099	down	0.463834
Arel1	ENSMUSG00000042350	0.182026	0.115255	up	0.144147	0.0816088	up	0.0378791	0.769347	up	-0.316874	0.00317069	down	0.624079
Arf1	ENSMUSG00000048076	0.34256	0.029395	up	0.299007	0.0093071	up	0.043553	0.806446	up	-0.399048	0.00548015	down	0.384937
Arf2	ENSMUSG00000062421	0.472054	0.0192237	up	0.347077	0.0131924	up	0.124977	0.550021	up	-1.86852	4.11e-11	down	0.542585
Arf3	ENSMUSG00000051853	0.275459	0.06639	up	0.214829	0.0473061	up	0.0606291	0.704421	up	0.261109	0.0518639	up	0.58063
Arf4	ENSMUSG00000021877	-0.0319456	0.841704	down	0.0141356	0.901299	up	-0.0460813	0.763871	down	-1.11327	5.68e-10	down	0.841445
Arf5	ENSMUSG00000020440	1.12837	9.27e-05	up	0.734279	0.000219	up	0.39409	0.0974048	up	-1.65299	1.59e-08	down	0.449519
Arf6	ENSMUSG00000044147	0.621727	0.00339535	up	0.419992	0.00470782	up	0.201734	0.304144	up	-0.519339	0.00513415	down	0.557507
Arfgap1	ENSMUSG00000027575	0.387151	0.0162804	up	0.285255	0.0136815	up	0.101896	0.522757	up	0.150555	0.291806	up	0.529115
Arfgap2	ENSMUSG00000027255	0.379201	0.0282264	up	0.243252	0.0473026	up	0.135949	0.417745	up	0.180171	0.24209	up	0.758734
Arfgap3	ENSMUSG00000054277	0.255439	0.163767	up	0.26599	0.0372718	up	-0.0105511	0.966143	down	-0.496685	0.00333453	down	0.415212
Arfgef1	ENSMUSG00000067851	-0.634373	0.000827	down	-0.31028	0.0141762	down	-0.324093	0.0569109	down	0.313178	0.0428329	up	0.975983
Arfgef2	ENSMUSG00000074582	-0.206635	0.130915	down	-0.0789549	0.443928	down	-0.12768	0.325788	down	1.13188	4.78e-10	up	0.878881
Arfgef3	ENSMUSG00000019852	-0.377753	0.0108678	down	-0.248352	0.0185495	down	-0.129402	0.353149	down	-0.0155739	0.912821	down	0.663314
Arfip1	ENSMUSG00000074513	-0.161336	0.410592	down	-0.121737	0.379996	down	-0.039599	0.858688	down	0.289632	0.085056	up	0.844223
Arfip2	ENSMUSG00000030881	-0.0449564	0.813213	down	0.0105948	0.938456	up	-0.0555512	0.760716	down	-0.252668	0.0823083	down	0.857376
Arfrp1	ENSMUSG00000038671	-0.0318571	0.914578	down	0.0622733	0.747421	up	-0.0941304	0.719918	down	0.201178	0.356738	up	0.747127
Arg2	ENSMUSG00000021125	0.424505	0.5168	up	0.559499	0.107203	up	-0.134994	0.873581	down	-3.51614	1.73e-07	down	0.537625
Arglu1	ENSMUSG00000040459	-0.633569	0.000438	down	-0.478339	0.000329	down	-0.15523	0.309379	down	-0.0551611	0.715009	down	0.31088
Arhgap1	ENSMUSG00000027247	0.430775	0.00808024	up	0.294228	0.00995907	up	0.136547	0.380005	up	-0.759438	5.05e-06	down	0.589746
Arhgap10	ENSMUSG00000037148	0.0436161	0.83124	up	0.181307	0.172025	up	-0.137691	0.385545	down	3.25796	2.98e-17	up	0.345564
Arhgap11a	ENSMUSG00000041219	-0.688076	0.0414973	down	-0.499077	0.0193194	down	-0.188999	0.630673	down	-2.35031	8.72e-09	down	0.624466
Arhgap12	ENSMUSG00000041225	-0.479337	0.00273487	down	-0.379953	0.00136787	down	-0.0993838	0.508636	down	0.454032	0.00140678	up	0.341078
Arhgap15	ENSMUSG00000049744	-0.691045	0.0083698	down	-0.274382	0.136889	down	-0.416664	0.0859413	down	0.856673	0.000459	up	0.792037
Arhgap17	ENSMUSG00000030766	-0.393068	0.174266	down	-0.18879	0.377997	down	-0.204278	0.46919	down	0.675964	0.00994731	up	0.984143
Arhgap18	ENSMUSG00000039031	-0.039359	0.840501	down	-0.111878	0.352642	down	0.0725186	0.685719	up	-0.234856	0.112914	down	0.545851
Arhgap19	ENSMUSG00000025154	0.067316	0.850263	up	0.00320386	0.98982	up	0.0641121	0.866155	up	-1.24123	4.35e-05	down	0.935817
Arhgap20	ENSMUSG00000053199	-0.354408	0.00834146	down	-0.215297	0.0223095	down	-0.139111	0.261431	down	-0.855964	3.45e-08	down	0.780236
Arhgap21	ENSMUSG00000036591	-0.158247	0.198196	down	-0.156804	0.0737844	down	-0.00144262	0.993285	down	0.600399	3.62e-06	up	0.487434
Arhgap22	ENSMUSG00000063506	1.0121	0.0179128	up	0.914773	0.00336274	up	0.0973294	0.846401	up	-0.0761915	0.85486	down	0.322273
Arhgap23	ENSMUSG00000049807	0.399526	0.0878108	up	0.484982	0.00571943	up	-0.0854567	0.737518	down	0.388433	0.0632452	up	0.258559
Arhgap24	ENSMUSG00000057315	0.136318	0.759644	up	-0.230267	0.424344	down	0.366585	0.337614	up	-0.0120386	0.974692	down	0.41435
Arhgap25	ENSMUSG00000030047	-0.237737	0.546684	down	-0.0777699	0.80381	down	-0.159967	0.671132	down	1.60384	2.12e-05	up	0.927368
Arhgap26	ENSMUSG00000118193	-0.621775	0.0059323	down	-0.449319	0.0062028	down	-0.172456	0.410313	down	0.871916	6.31e-05	up	0.489348
Arhgap26	ENSMUSG00000036452	-0.155052	0.236714	down	-0.103668	0.273182	down	-0.051384	0.710391	down	0.494142	0.000111	up	0.858593
Arhgap27	ENSMUSG00000034255	0.713755	0.0265265	up	0.548888	0.0199825	up	0.164867	0.611809	up	1.00908	0.000869	up	0.51327
Arhgap28	ENSMUSG00000024043	-0.926181	0.0782455	down	-0.00673794	0.986409	down	-0.919443	0.111812	down	-2.99775	2.51e-07	down	0.361888
Arhgap29	ENSMUSG00000039831	-0.706768	8.56e-05	down	-0.330389	0.00301619	down	-0.376379	0.0198653	down	-1.22316	5.99e-10	down	0.896137
Arhgap30	ENSMUSG00000048865	0.269286	0.51313	up	0.213818	0.451838	up	0.0554681	0.908407	up	0.127079	0.729493	up	0.85689
Arhgap31	ENSMUSG00000022799	-0.0337868	0.879014	down	0.0421849	0.777918	up	-0.0759716	0.700548	down	0.0936742	0.583119	up	0.750593
Arhgap32	ENSMUSG00000041444	-0.0756059	0.764849	down	0.0434098	0.815278	up	-0.119016	0.599994	down	2.0338	7.74e-11	up	0.709696
Arhgap33	ENSMUSG00000036882	0.839858	0.0241724	up	0.802439	0.00256042	up	0.037419	0.940266	up	-1.87627	2.2e-06	down	0.303982
Arhgap35	ENSMUSG00000058230	0.116152	0.276686	up	0.0684395	0.377926	up	0.0477129	0.665654	up	-0.352112	0.000468	down	0.93764
Arhgap36	ENSMUSG00000036198	2.26748	0.0370695	up	-0.215844	0.803254	down	2.48332	0.0254493	up	0.762577	0.454836	up	0.258559
Arhgap39	ENSMUSG00000033697	0.0782906	0.712477	up	0.141112	0.312945	up	-0.062821	0.765297	down	0.456538	0.00856972	up	0.560885
Arhgap4	ENSMUSG00000031389	0.593119	0.0253788	up	0.409707	0.0245998	up	0.183412	0.500856	up	-0.871037	0.000535	down	0.647459
Arhgap42	ENSMUSG00000050730	-0.47624	0.041885	down	-0.166339	0.333775	down	-0.309901	0.158316	down	0.50067	0.0177652	up	0.764403
Arhgap44	ENSMUSG00000033389	0.414005	0.00212511	up	0.28309	0.00317239	up	0.130915	0.278618	up	-0.113251	0.321167	down	0.51327
Arhgap45	ENSMUSG00000035697	0.991933	0.053357	up	0.757317	0.0321306	up	0.234616	0.677937	up	-0.445658	0.337639	down	0.58528
Arhgap5	ENSMUSG00000035133	-0.510755	0.00197151	down	-0.352862	0.0029347	down	-0.157894	0.280531	down	1.16274	2.9e-09	up	0.492238
Arhgap6	ENSMUSG00000031355	0.606964	0.153142	up	-0.00686633	0.986582	down	0.61383	0.106377	up	2.1558	2.18e-06	up	0.428672
Arhgdia	ENSMUSG00000025132	0.401944	0.0360494	up	0.363709	0.00843076	up	0.0382342	0.868919	up	-1.41628	3.82e-09	down	0.366207
Arhgdib	ENSMUSG00000030220	0.422324	0.0861614	up	0.081336	0.652465	up	0.340988	0.16613	up	-1.72514	1e-08	down	0.569754
Arhgdig	ENSMUSG00000073433	1.15599	0.000144	up	0.809977	0.000119	up	0.346009	0.187238	up	-3.44407	3.17e-14	down	0.354077
Arhgef1	ENSMUSG00000040940	0.111509	0.755097	up	0.112099	0.645611	up	-0.00059	0.998979	down	-0.113825	0.701757	down	0.878672
Arhgef10	ENSMUSG00000071176	0.31993	0.0441744	up	0.113775	0.350762	up	0.206154	0.149687	up	2.50718	8.87e-16	up	0.781006
Arhgef10l	ENSMUSG00000040964	0.858629	0.0053351	up	0.726959	0.00145334	up	0.13167	0.678328	up	-0.192967	0.477558	down	0.311727
Arhgef11	ENSMUSG00000041977	0.280479	0.0722485	up	0.168327	0.133211	up	0.112152	0.4668	up	0.203492	0.144534	up	0.878138
Arhgef12	ENSMUSG00000059495	-0.290275	0.00981577	down	-0.168679	0.0328708	down	-0.121595	0.237749	down	0.12157	0.214986	up	0.847247
Arhgef15	ENSMUSG00000052921	0.192181	0.449766	up	0.026533	0.895722	up	0.165648	0.503597	up	-0.326896	0.13009	down	0.7847
Arhgef17	ENSMUSG00000032875	0.426529	0.0346237	up	0.412383	0.00700212	up	0.0141464	0.956578	up	2.24338	1.33e-12	up	0.316298
Arhgef18	ENSMUSG00000004568	0.576941	0.00038	up	0.330666	0.00265007	up	0.246275	0.0759995	up	0.548708	0.000108	up	0.777975
Arhgef19	ENSMUSG00000028919	0.869702	0.136735	up	0.473067	0.331746	up	0.396634	0.408345	up	3.58751	7.32e-08	up	0.955157
Arhgef2	ENSMUSG00000028059	0.24889	0.163361	up	0.274548	0.0309951	up	-0.0256575	0.906	down	-0.35592	0.0261306	down	0.37032
Arhgef25	ENSMUSG00000019467	0.352412	0.210758	up	0.240305	0.255555	up	0.112106	0.691922	up	2.64582	3.48e-11	up	0.834508
Arhgef26	ENSMUSG00000036885	-0.0538274	0.704244	down	-0.188247	0.0371893	down	0.134419	0.272438	up	-0.376626	0.00162174	down	0.258324
Arhgef28	ENSMUSG00000021662	0.285685	0.0698662	up	0.247191	0.0273706	up	0.0384943	0.835439	up	-0.736485	7.91e-06	down	0.471196
Arhgef3	ENSMUSG00000021895	0.13572	0.264848	up	0.0784175	0.384266	up	0.0573021	0.640861	up	1.63693	1.78e-14	up	0.944281
Arhgef33	ENSMUSG00000054901	1.89487	0.0791044	up	0.238181	0.792654	up	1.65668	0.0963458	up	1.48321	0.127884	up	0.475483
Arhgef37	ENSMUSG00000045094	0.772436	0.155452	up	0.0280711	0.952886	up	0.744365	0.131388	up	1.39083	0.00529456	up	0.471196
Arhgef4	ENSMUSG00000037509	0.537126	0.000908	up	0.350476	0.00228	up	0.186649	0.174902	up	1.2024	6.71e-10	up	0.547065
Arhgef40	ENSMUSG00000004562	0.414514	0.0964289	up	0.213831	0.221159	up	0.200684	0.422515	up	-0.645432	0.00495397	down	0.984354
Arhgef5	ENSMUSG00000033542	-0.160883	0.615802	down	-0.0811062	0.716367	down	-0.0797773	0.819613	down	-1.04042	0.00026	down	0.99849
Arhgef6	ENSMUSG00000031133	0.118375	0.623703	up	-0.00473606	0.981452	down	0.123111	0.573377	up	1.506	1.76e-08	up	0.782765
Arhgef7	ENSMUSG00000031511	-0.0990149	0.435858	down	-0.033914	0.72575	down	-0.0651009	0.606878	down	-1.09215	9.26e-11	down	0.91581
Arhgef9	ENSMUSG00000025656	-0.0621532	0.658675	down	-0.058608	0.554296	down	-0.00354513	0.984336	down	1.47536	6.48e-13	up	0.847247
Arid1a	ENSMUSG00000007880	-0.0306787	0.937101	down	0.0868154	0.735129	up	-0.117494	0.729452	down	0.850748	0.0036278	up	0.748237
Arid1b	ENSMUSG00000069729	-0.00430639	0.984801	down	0.12905	0.295274	up	-0.133356	0.418067	down	0.0225764	0.891099	up	0.401685
Arid2	ENSMUSG00000033237	-0.238534	0.13371	down	-0.159536	0.160389	down	-0.0789972	0.634709	down	-0.135183	0.347823	down	0.814391
Arid3a	ENSMUSG00000019564	0.256858	0.507357	up	0.28051	0.278561	up	-0.0236521	0.962864	down	-0.160459	0.637397	down	0.661358
Arid3b	ENSMUSG00000004661	-0.000862	0.998581	down	0.000492	0.99868	up	-0.00135413	0.998209	down	1.12622	0.000582	up	0.998447
Arid4a	ENSMUSG00000048118	-0.744863	6.61e-05	down	-0.496228	0.000192	down	-0.248635	0.0905758	down	0.474898	0.00105803	up	0.387316
Arid4b	ENSMUSG00000039219	-0.748999	3.72e-05	down	-0.434842	0.000317	down	-0.314157	0.032964	down	0.545344	0.000125	up	0.659216
Arid5a	ENSMUSG00000037447	0.502052	0.0992674	up	0.348249	0.126434	up	0.153803	0.611379	up	1.77822	2.53e-07	up	0.751149
Arid5b	ENSMUSG00000019947	-0.308498	0.0701261	down	-0.189551	0.12874	down	-0.118947	0.470827	down	1.90666	1.21e-12	up	0.85421
Arih1	ENSMUSG00000025234	-0.2856	0.02113	down	-0.233785	0.00972586	down	-0.0518149	0.690268	down	0.169568	0.120816	up	0.421848
Arih2	ENSMUSG00000064145	0.0283069	0.849323	up	0.0552978	0.570574	up	-0.0269908	0.855803	down	0.264064	0.0204275	up	0.746046
Arl1	ENSMUSG00000060904	-0.0759049	0.579558	down	-0.0385299	0.704147	down	-0.0373749	0.794638	down	0.235859	0.0384171	up	0.997453
Arl10	ENSMUSG00000025870	1.36543	0.000856	up	0.632799	0.0119477	up	0.732634	0.0637539	up	-1.4814	6.79e-05	down	0.910815
Arl13b	ENSMUSG00000022911	-0.566976	0.0028266	down	-0.289642	0.0246594	down	-0.277334	0.105444	down	0.159982	0.323828	up	0.978373
Arl14ep	ENSMUSG00000027122	0.0204725	0.92168	up	0.00670063	0.963837	up	0.0137719	0.950483	up	0.0588379	0.713217	up	0.98732
Arl15	ENSMUSG00000042348	-0.252871	0.0510726	down	-0.157851	0.079947	down	-0.0950204	0.469556	down	-1.41259	1.89e-12	down	0.825993
Arl16	ENSMUSG00000057594	0.655215	0.0252659	up	0.407256	0.0425537	up	0.247958	0.395856	up	-0.679997	0.0100603	down	0.796599
Arl2	ENSMUSG00000024944	0.657701	0.00943658	up	0.448015	0.0137409	up	0.209686	0.375939	up	0.767587	0.00100805	up	0.604768
Arl2bp	ENSMUSG00000031776	0.163276	0.286493	up	0.173536	0.103429	up	-0.0102604	0.95947	down	-0.345238	0.0114434	down	0.505106
Arl3	ENSMUSG00000025035	-0.190142	0.318724	down	-0.126619	0.354416	down	-0.063523	0.758042	down	0.221631	0.181866	up	0.885081
Arl4a	ENSMUSG00000047446	-0.428649	0.0109072	down	-0.260114	0.024764	down	-0.168536	0.293982	down	-1.59727	2.04e-11	down	0.792811
Arl4c	ENSMUSG00000049866	0.493427	0.0124358	up	0.20267	0.132491	up	0.290757	0.121032	up	-1.54449	9.19e-10	down	0.836763
Arl4d	ENSMUSG00000034936	1.158	0.000933	up	0.888546	0.000839	up	0.269455	0.362861	up	1.71802	9.73e-07	up	0.322468
Arl5a	ENSMUSG00000036093	-0.196952	0.135094	down	-0.228948	0.0169485	down	0.0319955	0.833297	up	-0.147763	0.210357	down	0.316544
Arl5b	ENSMUSG00000017418	-0.402169	0.00892881	down	-0.21892	0.0397511	down	-0.183249	0.196397	down	-0.418672	0.00263018	down	0.922587
Arl5c	ENSMUSG00000038352	0.527062	0.560905	up	0.848566	0.0831101	up	-0.321504	0.760907	down	-2.54257	0.000944	down	0.452175
Arl6	ENSMUSG00000022722	-0.349599	0.0506989	down	-0.292644	0.0222979	down	-0.0569552	0.778542	down	-0.223815	0.161161	down	0.472221
Arl6ip1	ENSMUSG00000030654	0.473469	0.000769	up	0.222497	0.0170698	up	0.250972	0.0488972	up	0.383404	0.00142406	up	0.927123
Arl6ip4	ENSMUSG00000029404	-0.124617	0.566296	down	-0.131556	0.372256	down	0.00693916	0.980512	up	-0.0012293	0.994911	down	0.731267
Arl6ip5	ENSMUSG00000035199	0.171764	0.221902	up	0.120016	0.234155	up	0.0517475	0.731062	up	0.461247	0.000532	up	0.823003
Arl6ip6	ENSMUSG00000026960	-0.406527	0.114677	down	-0.462564	0.012031	down	0.0560363	0.8569	up	-0.34377	0.135106	down	0.310991
Arl8a	ENSMUSG00000026426	0.240912	0.0463736	up	0.134029	0.116976	up	0.106883	0.365949	up	-1.32867	1.63e-12	down	0.926596
Arl8b	ENSMUSG00000030105	-0.51592	0.000640793	down	-0.371796	0.000732	down	-0.144124	0.26127	down	0.779015	3.54e-07	up	0.373733
Armc1	ENSMUSG00000027599	-0.19472	0.104335	down	-0.111218	0.194684	down	-0.0835014	0.48585	down	-0.328957	0.00315242	down	0.924933
Armc10	ENSMUSG00000038525	0.0685523	0.700177	up	-0.0350941	0.780646	down	0.103646	0.535475	up	-1.1615	5.46e-09	down	0.644703
Armc2	ENSMUSG00000071324	-0.00275521	0.993823	down	-0.0276304	0.890907	down	0.0248752	0.938567	up	-0.484883	0.027183	down	0.929772
Armc3	ENSMUSG00000037683	-0.732456	0.323416	down	-0.693657	0.149753	down	-0.0387983	0.97019	down	-0.623963	0.338349	down	0.627999
Armc5	ENSMUSG00000042178	0.737562	0.0909736	up	0.33814	0.275694	up	0.399422	0.354579	up	-0.0824125	0.846241	down	0.955408
Armc6	ENSMUSG00000002343	0.775281	0.00650465	up	0.597382	0.00178233	up	0.177899	0.56048	up	-2.72955	1.13e-11	down	0.413742
Armc7	ENSMUSG00000057219	0.32725	0.409701	up	0.18101	0.524706	up	0.14624	0.72895	up	0.0514684	0.88999	up	0.97306
Armc8	ENSMUSG00000032468	-0.143536	0.202514	down	-0.108164	0.174122	down	-0.035372	0.778423	down	-0.462052	4.05e-05	down	0.745762
Armc9	ENSMUSG00000062590	-0.0927591	0.543931	down	0.00720736	0.952884	up	-0.0999664	0.482477	down	0.0952354	0.466859	up	0.69967
Armcx1	ENSMUSG00000033460	-0.304749	0.0121602	down	-0.219347	0.0119017	down	-0.0854019	0.464943	down	0.37623	0.000848	up	0.538762
Armcx2	ENSMUSG00000033436	0.180667	0.130988	up	0.0736554	0.405352	up	0.107012	0.356581	up	-0.247435	0.0217874	down	0.90716
Armcx3	ENSMUSG00000049047	-0.10065	0.449136	down	-0.118964	0.188453	down	0.018314	0.906	up	-0.487895	0.000101	down	0.557142
Armcx4	ENSMUSG00000049804	-0.410081	0.012949	down	-0.192383	0.0902079	down	-0.217698	0.160702	down	-1.19109	4.27e-09	down	0.950192
Armcx5	ENSMUSG00000072969	-0.238006	0.0628866	down	-0.189559	0.0395377	down	-0.0484468	0.726781	down	0.340896	0.00396975	up	0.549746
Armcx6	ENSMUSG00000050394	0.636687	0.183474	up	0.138177	0.700846	up	0.49851	0.295075	up	-0.640441	0.131058	down	0.695636
Armh3	ENSMUSG00000039901	-0.117777	0.461262	down	-0.0145431	0.908909	down	-0.103234	0.50267	down	-0.274418	0.0435682	down	0.78041
Armh4	ENSMUSG00000036242	0.10275	0.697	up	-0.0914039	0.621125	down	0.194154	0.4011	up	0.0527485	0.817716	up	0.51327
Armt1	ENSMUSG00000061759	0.234449	0.283713	up	0.017944	0.923057	up	0.216505	0.275978	up	1.4552	1.87e-08	up	0.620307
Arnt	ENSMUSG00000015522	-0.420498	0.0226346	down	-0.252944	0.0548721	down	-0.167553	0.336716	down	0.682618	0.000144	up	0.832007
Arnt2	ENSMUSG00000015709	0.254114	0.125627	up	0.230441	0.0536071	up	0.0236728	0.906573	up	0.266237	0.0723711	up	0.499544
Arntl	ENSMUSG00000055116	-0.354016	0.0127949	down	-0.124076	0.224033	down	-0.22994	0.0825538	down	1.19971	2.18e-10	up	0.694461
Arntl2	ENSMUSG00000040187	-0.251496	0.223081	down	-0.172874	0.236484	down	-0.0786222	0.724897	down	0.0998005	0.597602	up	0.834152
Arpc1a	ENSMUSG00000029621	0.384141	0.0151073	up	0.212535	0.0558558	up	0.171606	0.24285	up	0.16628	0.232495	up	0.912375
Arpc1b	ENSMUSG00000029622	0.570313	0.0328617	up	0.341874	0.0578035	up	0.228439	0.399836	up	-1.16316	1.91e-05	down	0.848638
Arpc2	ENSMUSG00000006304	-0.361767	0.00494189	down	-0.214085	0.0169087	down	-0.147682	0.204797	down	-0.711542	3.15e-07	down	0.801861
Arpc3	ENSMUSG00000029465	0.152491	0.32087	up	0.144399	0.172469	up	0.00809192	0.968066	up	-1.139	2.28e-09	down	0.626732
Arpc4	ENSMUSG00000079426	0.590904	0.00074	up	0.440685	0.000522	up	0.150218	0.331515	up	-0.791843	2.99e-06	down	0.345564
Arpc5	ENSMUSG00000008475	-0.0130379	0.936924	down	0.0144821	0.896396	up	-0.02752	0.865102	down	-2.32333	1.24e-16	down	0.893522
Arpc5l	ENSMUSG00000026755	-0.0868899	0.596246	down	-0.0304911	0.806777	down	-0.0563988	0.731538	down	0.32275	0.0182929	up	0.945641
Arpin	ENSMUSG00000039043	0.372058	0.0304601	up	0.292174	0.0188114	up	0.0798838	0.655521	up	0.544741	0.000796	up	0.499689
Arpp19	ENSMUSG00000007656	-0.417723	0.0259546	down	-0.235286	0.0813536	down	-0.182437	0.297354	down	2.71908	5.41e-15	up	0.904698
Arpp21	ENSMUSG00000032503	-0.166854	0.346177	down	-0.148007	0.234743	down	-0.0188475	0.931751	down	-1.05732	1.06e-07	down	0.697447
Arrb1	ENSMUSG00000018909	0.330139	0.00938573	up	0.275703	0.00334969	up	0.0544359	0.676609	up	-0.124279	0.263455	down	0.354077
Arrb2	ENSMUSG00000060216	0.584795	0.00512424	up	0.263537	0.0609374	up	0.321258	0.0998936	up	-0.585413	0.00184591	down	0.903166
Arrdc1	ENSMUSG00000026972	0.791505	0.0507603	up	0.419069	0.104869	up	0.372436	0.387939	up	-2.05169	2.08e-06	down	0.965669
Arrdc2	ENSMUSG00000002910	0.790805	0.0437146	up	0.197434	0.547501	up	0.593371	0.0802497	up	3.22433	4.32e-10	up	0.58737
Arrdc3	ENSMUSG00000074794	0.225891	0.201086	up	0.111554	0.39944	up	0.114337	0.504605	up	1.97487	1.03e-12	up	0.996123
Arrdc4	ENSMUSG00000042659	0.24288	0.262212	up	0.326259	0.0177711	up	-0.0833795	0.745334	down	-3.01748	6.49e-15	down	0.323362
Arsa	ENSMUSG00000022620	1.43468	3.52e-05	up	0.784358	0.000457	up	0.650324	0.0230214	up	0.31933	0.194849	up	0.824381
Arsb	ENSMUSG00000042082	-0.100621	0.521068	down	-0.0287898	0.812173	down	-0.0718314	0.642506	down	-0.233711	0.075967	down	0.900902
Arsg	ENSMUSG00000020604	0.527684	0.0951671	up	0.252475	0.321243	up	0.275209	0.309379	up	3.39234	2.25e-12	up	0.978228
Arsi	ENSMUSG00000036412	-0.024118	0.982913	down	-0.00714125	0.98982	down	-0.0169768	0.990753	down	-3.18026	9.52e-05	down	0.996898
Arsj	ENSMUSG00000046561	0.483537	0.358762	up	0.245939	0.573667	up	0.237598	0.607872	up	3.2356	4.74e-08	up	0.994974
Arsk	ENSMUSG00000021592	-0.140253	0.627035	down	-0.148457	0.456444	down	0.00820442	0.981997	up	0.730008	0.00299076	up	0.776256
Art3	ENSMUSG00000034842	-0.12004	0.843948	down	0.217457	0.550094	up	-0.337497	0.552065	down	-1.37829	0.00389406	down	0.562222
Arv1	ENSMUSG00000031982	0.535947	0.101278	up	0.172723	0.458497	up	0.363224	0.262763	up	-0.625231	0.0332372	down	0.780877
ARVCF	ENSMUSG00000118669	0.587543	0.0119873	up	0.447081	0.00634039	up	0.140462	0.559305	up	-0.95264	3.68e-05	down	0.466003
Arx	ENSMUSG00000035277	0.074298	0.846413	up	0.414141	0.0613016	up	-0.339843	0.294198	down	-0.831031	0.00531238	down	0.270063
Arxes1	ENSMUSG00000048355	0.426176	0.0792437	up	0.0429942	0.809579	up	0.383181	0.128922	up	-2.89801	2.5e-13	down	0.453225
Arxes2	ENSMUSG00000048040	0.288745	0.0933555	up	0.0493541	0.711103	up	0.239391	0.151825	up	-1.27545	3.8e-09	down	0.549105
As3mt	ENSMUSG00000003559	-0.508968	0.05929	down	-0.341556	0.085023	down	-0.167412	0.526564	down	1.26382	7.6e-06	up	0.749199
Asah1	ENSMUSG00000031591	-0.00504416	0.973267	down	-0.0760148	0.394495	down	0.0709707	0.558745	up	0.5742	5.45e-06	up	0.50425
Asah2	ENSMUSG00000024887	-0.207553	0.344198	down	-0.317287	0.0512405	down	0.109734	0.58855	up	3.0605	5.92e-15	up	0.311943
Asap1	ENSMUSG00000022377	-0.924089	0.000692	down	-0.352061	0.047489	down	-0.572029	0.0243178	down	0.601209	0.00759535	up	0.632748
Asap2	ENSMUSG00000052632	-0.482686	0.00672508	down	-0.128808	0.307073	down	-0.353878	0.0420957	down	0.31715	0.0398294	up	0.475927
Asap3	ENSMUSG00000036995	0.473041	0.370122	up	0.125591	0.742681	up	0.34745	0.524813	up	-0.989396	0.0302049	down	0.844223
Asb1	ENSMUSG00000026311	0.471681	0.00321215	up	0.18056	0.0888239	up	0.291121	0.0578663	up	-0.962686	6.24e-08	down	0.711162
Asb11	ENSMUSG00000031382	-0.0383362	0.954004	down	0.143733	0.735241	up	-0.18207	0.761151	down	0.306202	0.533826	up	0.767124
Asb13	ENSMUSG00000033781	-0.427455	0.00566517	down	-0.248248	0.0237941	down	-0.179208	0.191953	down	1.43415	2.38e-11	up	0.833489
Asb16	ENSMUSG00000034768	-0.183292	0.832209	down	0.00141031	0.998546	up	-0.184702	0.806446	down	2.23367	0.00109606	up	0.918047
Asb18	ENSMUSG00000067081	-0.106887	0.845374	down	-0.323625	0.334367	down	0.216738	0.664823	up	0.108295	0.808566	up	0.527147
Asb2	ENSMUSG00000021200	1.15682	0.0871454	up	0.813402	0.102031	up	0.343414	0.615882	up	1.15789	0.0561527	up	0.727027
Asb3	ENSMUSG00000020305	-0.224461	0.113945	down	-0.134708	0.191083	down	-0.0897526	0.526809	down	0.780565	6.83e-07	up	0.893238
Asb4	ENSMUSG00000042607	1.11438	0.218273	up	-0.1023	0.898113	down	1.21668	0.116198	up	2.0907	0.00987473	up	0.421848
Asb6	ENSMUSG00000039483	1.00831	0.000844	up	0.672591	0.00144607	up	0.335723	0.201553	up	-0.0860061	0.741636	down	0.505511
Asb7	ENSMUSG00000030509	-0.231501	0.251917	down	-0.139728	0.336893	down	-0.0917725	0.664789	down	0.0717516	0.702182	up	0.922209
Asb8	ENSMUSG00000048175	0.569162	0.0103065	up	0.249987	0.110089	up	0.319175	0.11526	up	0.908403	3.41e-05	up	0.891978
Ascc1	ENSMUSG00000044475	0.530584	0.0229746	up	0.467772	0.00532234	up	0.0628124	0.816623	up	-0.501614	0.0164596	down	0.360101
Ascc2	ENSMUSG00000020412	0.371016	0.102606	up	0.294015	0.0643974	up	0.0770008	0.765556	up	-0.426995	0.036428	down	0.609824
Ascc3	ENSMUSG00000038774	-0.242824	0.0271321	down	-0.160315	0.0399205	down	-0.0825089	0.440469	down	-0.377143	0.000344	down	0.71817
Ascl1	ENSMUSG00000020052	-0.583248	0.028016	down	-0.42421	0.0160809	down	-0.159038	0.582557	down	-1.81162	1.35e-08	down	0.58861
Asf1a	ENSMUSG00000019857	-0.0944683	0.667516	down	-0.209678	0.134931	down	0.11521	0.578075	up	-0.162267	0.370025	down	0.385191
Ash1l	ENSMUSG00000028053	-0.57819	0.000818	down	-0.28435	0.0140639	down	-0.29384	0.0563766	down	1.50762	2.76e-11	up	0.98148
Ash2l	ENSMUSG00000031575	-0.127482	0.382491	down	-0.157825	0.112728	down	0.0303431	0.856151	up	-0.5687	5.55e-05	down	0.468024
Asic1	ENSMUSG00000023017	0.467095	0.00506978	up	0.228104	0.0419691	up	0.238991	0.123727	up	-1.16375	5.43e-09	down	0.978435
Asic2	ENSMUSG00000020704	0.0943671	0.661795	up	0.106346	0.462082	up	-0.0119789	0.965235	down	-0.640633	0.000624	down	0.769909
Asic4	ENSMUSG00000033007	1.58321	0.000624	up	0.984762	0.00168199	up	0.598445	0.137971	up	-0.437539	0.242868	down	0.620543
Asl	ENSMUSG00000025533	1.04657	0.00303394	up	0.456643	0.0482734	up	0.58993	0.0783464	up	-0.494735	0.0974492	down	0.862095
Asns	ENSMUSG00000029752	0.271826	0.0306793	up	0.131009	0.140414	up	0.140817	0.236265	up	-0.608181	4.32e-06	down	0.976156
Asnsd1	ENSMUSG00000026095	-0.101898	0.620324	down	-0.209882	0.104973	down	0.107984	0.589595	up	-1.14365	1.29e-07	down	0.370891
Aspa	ENSMUSG00000020774	-0.97561	0.00822468	down	-0.637409	0.0447725	down	-0.338201	0.150012	down	7.42389	5.75e-19	up	0.65791
Aspdh	ENSMUSG00000038704	0.742542	0.251889	up	0.271454	0.491797	up	0.471088	0.522871	up	-2.59351	3.8e-05	down	0.89292
Aspg	ENSMUSG00000037686	1.63533	0.0850454	up	0.788232	0.342407	up	0.8471	0.206044	up	4.36046	4.59e-06	up	0.994287
Asph	ENSMUSG00000028207	-0.190757	0.278499	down	-0.216049	0.0820927	down	0.0252927	0.904016	up	0.526645	0.00123466	up	0.45418
Asphd1	ENSMUSG00000046378	0.851146	0.05627	up	0.379915	0.226611	up	0.471231	0.279653	up	-0.111969	0.793389	down	0.934322
Asphd2	ENSMUSG00000029348	1.1145	0.000171	up	0.785173	0.000243	up	0.329324	0.172586	up	-0.138671	0.555285	down	0.354077
Aspm	ENSMUSG00000033952	-0.653816	0.113773	down	-0.446113	0.0502081	down	-0.207703	0.688701	down	-4.794	1.94e-13	down	0.785339
Aspn	ENSMUSG00000021388	-0.751371	0.065461	down	-0.623741	0.0373948	down	-0.12763	0.77526	down	1.06462	0.00469009	up	0.507198
Aspscr1	ENSMUSG00000025142	1.17978	0.00104841	up	0.905009	0.000525	up	0.27477	0.404652	up	-0.583	0.0486497	down	0.327809
Asrgl1	ENSMUSG00000024654	0.299953	0.0178809	up	0.126	0.161566	up	0.173952	0.137005	up	0.653582	1.45e-06	up	0.86834
Ass1	ENSMUSG00000076441	0.539915	0.0396038	up	0.406802	0.0359427	up	0.133114	0.6125	up	1.52576	2.59e-07	up	0.573936
Aste1	ENSMUSG00000032567	0.0861587	0.742789	up	-0.161324	0.34819	down	0.247483	0.256462	up	0.748462	0.000706	up	0.359017
Astn1	ENSMUSG00000026587	-0.0283517	0.847168	down	-0.0134443	0.8998	down	-0.0149074	0.924676	down	-0.16699	0.133564	down	0.996898
Astn2	ENSMUSG00000028373	0.0316728	0.928444	up	0.0479438	0.84071	up	-0.016271	0.966143	down	0.0637877	0.8181	up	0.927015
Asxl1	ENSMUSG00000042548	-0.276506	0.251518	down	-0.090187	0.622683	down	-0.186319	0.427175	down	-0.313029	0.139784	down	0.858484
Asxl2	ENSMUSG00000037486	-0.36011	0.0153272	down	-0.234708	0.0262598	down	-0.125402	0.374199	down	0.377949	0.00493509	up	0.69992
Asxl3	ENSMUSG00000045215	-0.378827	0.04519	down	-0.134642	0.306939	down	-0.244185	0.188633	down	-2.06202	1.86e-12	down	0.781659
Atad1	ENSMUSG00000013662	0.0504174	0.698576	up	-0.0526814	0.55701	down	0.103099	0.363204	up	-0.51108	2e-05	down	0.469811
Atad2	ENSMUSG00000022360	-0.698989	0.000266	down	-0.307072	0.0127341	down	-0.391917	0.0226437	down	0.76866	9.82e-06	up	0.814391
Atad2b	ENSMUSG00000052812	-0.736756	9.46e-05	down	-0.482311	0.000286	down	-0.254444	0.0929754	down	0.351153	0.0141804	up	0.436987
Atad3a	ENSMUSG00000029036	0.0288865	0.926436	up	0.0965692	0.616822	up	-0.0676827	0.821416	down	-0.954269	0.000146	down	0.75039
Atad5	ENSMUSG00000017550	-0.457357	0.0492648	down	-0.438608	0.00746435	down	-0.0187498	0.952973	down	-1.25941	8.18e-07	down	0.350186
Atat1	ENSMUSG00000024426	0.0245469	0.934497	up	0.0570984	0.755355	up	-0.0325515	0.918873	down	-2.03297	3.25e-10	down	0.873121
Atcay	ENSMUSG00000034958	0.586635	0.00100719	up	0.413305	0.00125384	up	0.17333	0.264165	up	-0.484057	0.00160671	down	0.427605
Ate1	ENSMUSG00000030850	-0.234938	0.05307	down	-0.122441	0.161216	down	-0.112497	0.332733	down	0.515729	2.92e-05	up	0.975341
Atf1	ENSMUSG00000023027	-1.00943	0.000412	down	-0.621096	0.00181582	down	-0.388338	0.101644	down	0.960254	0.000124	up	0.624079
Atf2	ENSMUSG00000027104	-0.442296	0.000879	down	-0.271833	0.00329382	down	-0.170463	0.135308	down	0.369761	0.00123302	up	0.659651
Atf4	ENSMUSG00000042406	0.593213	0.00148862	up	0.374044	0.00415323	up	0.219169	0.17955	up	0.176025	0.258317	up	0.632748
Atf5	ENSMUSG00000038539	1.07094	0.0110029	up	0.954866	0.00240877	up	0.116074	0.804171	up	0.511359	0.164294	up	0.309277
Atf6	ENSMUSG00000026663	-0.275335	0.0406447	down	-0.0838187	0.411539	down	-0.191516	0.123451	down	2.41989	6.22e-17	up	0.674613
Atf6b	ENSMUSG00000015461	0.614079	0.0161727	up	0.590417	0.00173923	up	0.0236622	0.943946	up	-0.702447	0.00264541	down	0.282231
Atf7	ENSMUSG00000099083	-0.372275	0.143948	down	-0.253269	0.165059	down	-0.119006	0.656766	down	0.37947	0.0948124	up	0.806931
Atf7ip	ENSMUSG00000030213	-0.555117	0.00451146	down	-0.304932	0.0242352	down	-0.250185	0.156073	down	-0.139678	0.412788	down	0.90079
Atg10	ENSMUSG00000021619	-0.352779	0.15954	down	-0.24819	0.174476	down	-0.10459	0.687626	down	1.0492	3.42e-05	up	0.784625
Atg101	ENSMUSG00000037204	0.623312	0.0416186	up	0.616671	0.00570262	up	0.00664106	0.988109	up	-0.359542	0.18805	down	0.314027
Atg12	ENSMUSG00000032905	0.200498	0.164101	up	0.0395996	0.73039	up	0.160899	0.236683	up	-0.254567	0.0473969	down	0.65377
Atg13	ENSMUSG00000027244	0.342775	0.11234	up	0.324473	0.0387126	up	0.018302	0.947563	up	0.902336	3.66e-05	up	0.446481
Atg14	ENSMUSG00000037526	-0.123451	0.613685	down	0.0608601	0.738846	up	-0.184311	0.395504	down	0.73935	0.000573	up	0.553365
Atg16l1	ENSMUSG00000026289	0.0933865	0.440686	up	0.105716	0.204657	up	-0.0123296	0.93378	down	0.288768	0.006451	up	0.583502
Atg16l2	ENSMUSG00000047767	0.409387	0.0921067	up	0.170894	0.336778	up	0.238493	0.306528	up	0.271617	0.212293	up	0.907395
Atg2a	ENSMUSG00000024773	0.468919	0.130662	up	0.379116	0.0865026	up	0.0898026	0.798713	up	0.283061	0.311842	up	0.618445
Atg2b	ENSMUSG00000041341	-0.145703	0.293726	down	-0.0734553	0.472445	down	-0.0722482	0.606444	down	0.346703	0.00550924	up	0.997453
Atg3	ENSMUSG00000022663	-0.680572	0.000282	down	-0.486817	0.000331	down	-0.193755	0.208932	down	0.0546995	0.723682	up	0.354077
Atg4a	ENSMUSG00000079418	0.1884	0.469852	up	-0.0258164	0.897998	down	0.214217	0.393038	up	-0.843437	0.000397	down	0.603948
Atg4b	ENSMUSG00000026280	0.661814	0.000693	up	0.33472	0.00990997	up	0.327093	0.0604732	up	0.276557	0.079226	up	0.987151
Atg4c	ENSMUSG00000028550	-0.582453	0.00374691	down	-0.396698	0.00619849	down	-0.185755	0.301388	down	1.13247	2.04e-07	up	0.549746
Atg4d	ENSMUSG00000002820	0.832518	0.00437643	up	0.61543	0.00426023	up	0.217088	0.414398	up	1.15559	4.19e-05	up	0.444932
Atg5	ENSMUSG00000038160	0.215033	0.265629	up	-0.0581784	0.69236	down	0.273211	0.137005	up	-0.655761	0.000351	down	0.360688
Atg7	ENSMUSG00000030314	0.369302	0.0518393	up	0.208839	0.116321	up	0.160463	0.395021	up	-0.333188	0.0497981	down	0.917172
Atg9a	ENSMUSG00000033124	0.730109	0.000894	up	0.522189	0.00100582	up	0.20792	0.278389	up	0.059474	0.754427	up	0.398751
Atg9b	ENSMUSG00000038295	1.10516	0.0414941	up	0.605716	0.105012	up	0.499448	0.354881	up	-0.237479	0.638091	down	0.938147
Atic	ENSMUSG00000026192	0.0469508	0.790568	up	0.0391331	0.747603	up	0.0078177	0.970657	up	-0.615436	5.77e-05	down	0.934297
Atl1	ENSMUSG00000021066	-0.153248	0.179505	down	-0.0746584	0.374004	down	-0.07859	0.484747	down	-0.0239408	0.8272	down	0.990089
Atl2	ENSMUSG00000059811	-0.34017	0.0339637	down	-0.31464	0.00770875	down	-0.0255302	0.894573	down	0.020958	0.893049	up	0.349186
Atl3	ENSMUSG00000024759	-0.134867	0.317929	down	-0.170828	0.0686013	down	0.0359613	0.808759	up	0.134844	0.253612	up	0.397416
Atm	ENSMUSG00000034218	-0.298636	0.0213062	down	-0.198028	0.0308643	down	-0.100607	0.42373	down	-0.206096	0.0719995	down	0.694461
Atmin	ENSMUSG00000047388	0.177383	0.319213	up	0.187414	0.140794	up	-0.0100301	0.965561	down	1.90641	1.67e-12	up	0.534719
Atn1	ENSMUSG00000004263	0.0511838	0.917543	up	0.16489	0.600114	up	-0.113706	0.802588	down	0.577263	0.107733	up	0.728547
Atoh8	ENSMUSG00000037621	1.10052	0.128849	up	0.431725	0.443266	up	0.668797	0.310757	up	1.44898	0.0266056	up	0.891925
Atox1	ENSMUSG00000018585	1.40323	5.25e-05	up	0.877661	0.000136	up	0.525574	0.07041	up	-1.3051	8.06e-06	down	0.497047
Atp10a	ENSMUSG00000025324	0.371001	0.186634	up	0.0931093	0.697899	up	0.277892	0.251004	up	3.10695	1.13e-12	up	0.742642
Atp10b	ENSMUSG00000055415	-0.40217	0.212423	down	-0.131902	0.582915	down	-0.270268	0.396063	down	-0.143311	0.629279	down	0.845273
Atp11a	ENSMUSG00000031441	0.244651	0.0752555	up	0.121822	0.223617	up	0.122829	0.353839	up	0.613124	1.56e-05	up	0.997751
Atp11b	ENSMUSG00000037400	-0.408353	0.0233563	down	-0.321242	0.0125454	down	-0.0871111	0.645443	down	-1.9241	2.59e-12	down	0.475483
Atp11c	ENSMUSG00000062949	-0.35221	0.0209918	down	-0.368646	0.00155919	down	0.0164355	0.933055	up	-0.258297	0.0554469	down	0.258324
Atp13a1	ENSMUSG00000031862	0.774818	0.00126019	up	0.586978	0.000764	up	0.18784	0.39152	up	-0.545185	0.00719827	down	0.352322
Atp13a2	ENSMUSG00000036622	1.18057	5.46e-05	up	0.79135	0.000111	up	0.389221	0.0952317	up	-1.68142	8.45e-09	down	0.367623
Atp13a3	ENSMUSG00000022533	-0.62295	0.000381	down	-0.37006	0.00194867	down	-0.25289	0.0899946	down	-0.0559016	0.701585	down	0.695974
Atp13a4	ENSMUSG00000038094	-0.115485	0.727279	down	-0.339781	0.113355	down	0.224297	0.427097	up	0.992525	0.000458	up	0.325156
Atp13a5	ENSMUSG00000048939	-0.413786	0.0332856	down	-0.0491536	0.741426	down	-0.364633	0.0668247	down	-1.18897	1.02e-07	down	0.385191
Atp1a1	ENSMUSG00000033161	0.462619	0.0062197	up	0.443886	0.00076	up	0.0187323	0.927658	up	0.76221	7.94e-06	up	0.258324
Atp1a2	ENSMUSG00000007097	0.265707	0.0912787	up	0.0948158	0.421196	up	0.170891	0.249007	up	1.14171	5.85e-09	up	0.826417
Atp1a3	ENSMUSG00000040907	0.167831	0.533449	up	0.297419	0.102019	up	-0.129588	0.619645	down	0.342607	0.128643	up	0.37032
Atp1a4	ENSMUSG00000007107	0.186136	0.837967	up	-0.0573789	0.930476	down	0.243514	0.776632	up	0.70482	0.311386	up	0.865857
Atp1b1	ENSMUSG00000026576	-0.0615227	0.616062	down	0.00659573	0.945515	up	-0.0681184	0.548033	down	0.578481	1.91e-06	up	0.741541
Atp1b2	ENSMUSG00000041329	-0.452123	0.0394968	down	-0.350846	0.0269908	down	-0.101277	0.659518	down	0.44395	0.0244361	up	0.534719
Atp1b3	ENSMUSG00000032412	-0.236447	0.13795	down	-0.252108	0.0285003	down	0.0156613	0.938695	up	0.342698	0.0173397	up	0.372038
Atp23	ENSMUSG00000025436	-0.166282	0.690767	down	0.0857508	0.779334	up	-0.252033	0.504782	down	0.387276	0.252836	up	0.632221
Atp2a2	ENSMUSG00000029467	-0.384055	0.0202995	down	-0.169429	0.1504	down	-0.214626	0.161998	down	0.684879	3.55e-05	up	0.908151
Atp2a3	ENSMUSG00000020788	0.812494	0.243895	up	0.249426	0.658165	up	0.563067	0.38007	up	1.55443	0.0128303	up	0.837512
Atp2b1	ENSMUSG00000019943	-0.894256	7.36e-05	down	-0.46402	0.00144607	down	-0.430236	0.0246308	down	-0.0563608	0.748583	down	0.94279
Atp2b2	ENSMUSG00000030302	-0.140968	0.587649	down	0.06137	0.75475	up	-0.202338	0.38298	down	1.55178	5.04e-08	up	0.552515
Atp2b3	ENSMUSG00000031376	-0.0427804	0.773094	down	-0.0729103	0.459883	down	0.0301299	0.838774	up	1.67314	6.24e-14	up	0.678248
Atp2b4	ENSMUSG00000026463	0.0150996	0.944127	up	0.0559083	0.682947	up	-0.0408088	0.837729	down	-0.525269	0.00119568	down	0.790189
Atp2c1	ENSMUSG00000032570	-0.406476	0.000788	down	-0.241663	0.00370061	down	-0.164813	0.113512	down	-0.807026	4.6e-09	down	0.726014
Atp4a	ENSMUSG00000005553	1.15118	0.279977	up	0.819729	0.0729527	up	0.331454	0.821416	up	-5.14652	4.48e-07	down	0.842435
Atp5a1	ENSMUSG00000025428	0.401182	0.00286804	up	0.272503	0.0045506	up	0.128678	0.287673	up	-0.475212	0.000144	down	0.537919
Atp5b	ENSMUSG00000025393	0.474148	0.00122039	up	0.276434	0.00621896	up	0.197715	0.120861	up	-0.234066	0.0526012	down	0.780546
Atp5c1	ENSMUSG00000025781	0.154798	0.189304	up	0.0327993	0.727055	up	0.121999	0.274097	up	-0.546775	7.88e-06	down	0.693591
Atp5d	ENSMUSG00000003072	0.932666	0.00018	up	0.717111	0.000126	up	0.215555	0.296273	up	-0.469962	0.015454	down	0.26891
Atp5e	ENSMUSG00000016252	0.563756	0.0453321	up	0.412431	0.0351257	up	0.151325	0.615084	up	-0.610951	0.0163477	down	0.619874
Atp5g1	ENSMUSG00000006057	1.14855	4.56e-05	up	0.694369	0.000226	up	0.45418	0.0479777	up	-1.09765	4.26e-06	down	0.563173
Atp5g2	ENSMUSG00000062683	1.62285	4.41e-06	up	1.07204	1.56e-05	up	0.550814	0.0401958	up	-0.766999	0.00141324	down	0.309202
Atp5g3	ENSMUSG00000018770	0.694393	0.000739	up	0.412204	0.00313677	up	0.282189	0.115619	up	-0.710345	0.000114	down	0.726388
Atp5h	ENSMUSG00000034566	0.184279	0.158787	up	0.0634825	0.524573	up	0.120797	0.332733	up	0.429843	0.000567	up	0.843164
Atp5j	ENSMUSG00000022890	-0.26276	0.0783089	down	-0.188448	0.0782541	down	-0.0743124	0.633343	down	0.317265	0.0187477	up	0.693053
Atp5j2	ENSMUSG00000038690	0.394302	0.0203094	up	0.224737	0.0592864	up	0.169565	0.294957	up	-0.376823	0.0133984	down	0.889608
Atp5k	ENSMUSG00000050856	0.464371	0.109854	up	0.396186	0.0510119	up	0.068186	0.844327	up	-0.519807	0.045682	down	0.538588
Atp5l	ENSMUSG00000038717	0.116487	0.571987	up	0.102794	0.470631	up	0.0136932	0.95734	up	-0.243585	0.154199	down	0.833457
Atp5md	ENSMUSG00000071528	-0.59668	0.0011068	down	-0.432125	0.00115389	down	-0.164556	0.304144	down	-0.0234012	0.886682	down	0.392132
Atp5mpl	ENSMUSG00000021290	0.809647	0.00202605	up	0.572439	0.00178008	up	0.237208	0.331715	up	-1.16271	6.45e-06	down	0.459545
Atp5o	ENSMUSG00000022956	0.464074	0.00738322	up	0.380557	0.00272492	up	0.0835177	0.635806	up	-0.872235	1.61e-06	down	0.356951
Atp5o	ENSMUSG00000116933	0.432791	0.0125486	up	0.329077	0.00800702	up	0.103715	0.551203	up	-0.853505	2.64e-06	down	0.47044
Atp5pb	ENSMUSG00000000563	0.0226878	0.871617	up	0.013036	0.896915	up	0.00965174	0.950483	up	-0.452927	0.000102	down	0.992412
Atp6ap1	ENSMUSG00000019087	0.453641	0.00326786	up	0.21642	0.04015	up	0.237221	0.0915585	up	0.130686	0.323202	up	0.954989
Atp6ap1l	ENSMUSG00000078958	0.352175	0.370122	up	0.320732	0.223291	up	0.0314427	0.951145	up	-0.549282	0.104099	down	0.693509
Atp6ap2	ENSMUSG00000031007	-0.123627	0.326954	down	-0.0993838	0.266197	down	-0.0242431	0.867177	down	0.163055	0.135936	up	0.765411
Atp6v0a1	ENSMUSG00000019302	-0.228857	0.219266	down	0.0058406	0.971125	up	-0.234697	0.174183	down	0.340744	0.039079	up	0.47613
Atp6v0a2	ENSMUSG00000038023	0.149202	0.379983	up	0.113408	0.353036	up	0.0357937	0.850561	up	0.991935	1.39e-07	up	0.829677
Atp6v0a4	ENSMUSG00000038600	-0.275734	0.53584	down	-0.169323	0.602394	down	-0.106412	0.822573	down	0.472307	0.206323	up	0.951737
Atp6v0b	ENSMUSG00000033379	1.06767	2.52e-05	up	0.693887	9.06e-05	up	0.373784	0.0570992	up	-0.62507	0.000831	down	0.385666
Atp6v0c	ENSMUSG00000024121	1.36519	4.99e-05	up	0.948431	9.11e-05	up	0.416761	0.108291	up	-0.696028	0.00517367	down	0.321082
Atp6v0d1	ENSMUSG00000013160	0.428642	0.00578899	up	0.340333	0.00272537	up	0.0883093	0.565234	up	-0.587376	8.01e-05	down	0.371824
Atp6v0e	ENSMUSG00000015575	0.703327	0.00152918	up	0.312286	0.0354616	up	0.39104	0.0548346	up	0.542727	0.00436816	up	0.870093
Atp6v0e2	ENSMUSG00000039347	0.975819	1.22e-05	up	0.56877	0.00012	up	0.407049	0.0214583	up	-1.05267	7.83e-08	down	0.605544
Atp6v1a	ENSMUSG00000052459	0.134945	0.216674	up	0.0729322	0.362423	up	0.062013	0.571986	up	0.232213	0.0174006	up	0.969199
Atp6v1b2	ENSMUSG00000006273	0.324391	0.00916007	up	0.258703	0.00466992	up	0.0656878	0.596693	up	0.378518	0.000963	up	0.391349
Atp6v1c1	ENSMUSG00000022295	0.0817012	0.533079	up	0.0337224	0.735196	up	0.0479788	0.716482	up	0.753518	1.13e-07	up	0.96401
Atp6v1c2	ENSMUSG00000020566	0.358015	0.661795	up	0.109721	0.82905	up	0.248294	0.796672	up	-2.5112	0.000344	down	0.940274
Atp6v1d	ENSMUSG00000021114	-0.422452	0.00342406	down	-0.313348	0.0029347	down	-0.109104	0.410219	down	1.03714	2.65e-09	up	0.421175
Atp6v1e1	ENSMUSG00000019210	0.0744929	0.61496	up	0.111623	0.260156	up	-0.0371297	0.808333	down	0.479445	0.000276	up	0.552783
Atp6v1f	ENSMUSG00000004285	1.20482	0.000233	up	0.690549	0.00150861	up	0.514269	0.069238	up	-0.382718	0.130791	down	0.761158
Atp6v1g1	ENSMUSG00000039105	0.653116	0.00143134	up	0.384069	0.00612057	up	0.269047	0.137005	up	-0.257046	0.128885	down	0.768872
Atp6v1g2	ENSMUSG00000024403	-0.250842	0.0894366	down	-0.242559	0.0245269	down	-0.00828359	0.966143	down	1.60669	2.16e-12	up	0.39396
Atp6v1h	ENSMUSG00000033793	0.0310779	0.786397	up	0.0313211	0.692041	up	-0.000243	0.998688	down	-0.00461988	0.961739	down	0.892777
Atp7a	ENSMUSG00000033792	-0.613664	0.00242595	down	-0.242862	0.0761796	down	-0.370802	0.0494787	down	0.616577	0.000685	up	0.73816
Atp7b	ENSMUSG00000006567	-0.263361	0.62608	down	-0.0664256	0.86643	down	-0.196935	0.727918	down	-0.709505	0.10773	down	0.912318
Atp8a1	ENSMUSG00000037685	-0.0446372	0.683917	down	0.00447329	0.958553	up	-0.0491105	0.632339	down	0.433391	1.93e-05	up	0.800041
Atp8a2	ENSMUSG00000021983	-0.231734	0.179696	down	-0.129238	0.301655	down	-0.102496	0.558777	down	-0.284987	0.0631566	down	0.950461
Atp8b1	ENSMUSG00000039529	-0.45098	0.250677	down	-0.127737	0.685577	down	-0.323243	0.378805	down	1.04653	0.0035053	up	0.815266
Atp8b2	ENSMUSG00000060671	0.48061	0.00400132	up	0.333447	0.005656	up	0.147163	0.331409	up	0.971669	1.23e-07	up	0.52423
Atp9a	ENSMUSG00000027546	0.620216	0.000521	up	0.435946	0.000693	up	0.18427	0.22095	up	-1.00028	7.75e-08	down	0.396965
Atp9b	ENSMUSG00000024566	-0.0274375	0.845238	down	0.0213571	0.829113	up	-0.0487947	0.700548	down	0.261916	0.0152866	up	0.778022
Atpaf1	ENSMUSG00000028710	-0.189164	0.34841	down	-0.141209	0.347517	down	-0.047955	0.8209	down	2.5691	4.09e-14	up	0.828337
Atpaf2	ENSMUSG00000042709	0.303877	0.183393	up	0.181004	0.267027	up	0.122873	0.604942	up	0.0163835	0.941578	up	0.916357
Atpif1	ENSMUSG00000054428	-0.2263	0.0557546	down	-0.178295	0.035362	down	-0.0480041	0.70506	down	-1.14349	2.27e-11	down	0.550126
Atpsckmt	ENSMUSG00000039065	-0.0716951	0.798969	down	-0.0234309	0.910092	down	-0.0482642	0.865367	down	0.78582	0.000689	up	0.969021
Atr	ENSMUSG00000032409	-0.481829	0.000774	down	-0.388161	0.000315	down	-0.0936678	0.468543	down	-0.25021	0.0323001	down	0.282231
Atraid	ENSMUSG00000013622	0.653539	0.000721	up	0.213522	0.0826956	up	0.440017	0.0198653	up	-0.438444	0.00630962	down	0.481696
Atrip	ENSMUSG00000025646	0.481076	0.00537348	up	0.246687	0.035852	up	0.234389	0.140959	up	-0.252815	0.0885525	down	0.977213
Atrn	ENSMUSG00000027312	-0.0696036	0.511474	down	-0.0609791	0.413205	down	-0.00862452	0.947132	down	-0.092808	0.303308	down	0.807491
Atrnl1	ENSMUSG00000054843	-0.274149	0.0562089	down	-0.0926956	0.383588	down	-0.181454	0.178957	down	-0.100359	0.444022	down	0.762409
Atrx	ENSMUSG00000031229	-0.869165	1.68e-05	down	-0.535405	0.000106	down	-0.33376	0.0339655	down	-0.634047	4.36e-05	down	0.475483
Atxn1	ENSMUSG00000046876	-0.496882	0.0199114	down	-0.208419	0.169063	down	-0.288462	0.146014	down	0.0435618	0.830726	up	0.870833
Atxn10	ENSMUSG00000016541	-0.0055163	0.968597	down	-0.0159561	0.863551	down	0.0104398	0.941935	up	-1.10281	1.25e-11	down	0.922587
Atxn1l	ENSMUSG00000069895	0.029785	0.865544	up	0.0963073	0.375422	up	-0.0665222	0.66962	down	0.175686	0.182233	up	0.548474
Atxn2	ENSMUSG00000042605	-0.744851	0.00104841	down	-0.366427	0.0162635	down	-0.378424	0.065185	down	0.448043	0.0174464	up	0.982672
Atxn2l	ENSMUSG00000032637	-0.158337	0.519197	down	0.029742	0.879966	up	-0.188079	0.396244	down	1.0081	2.07e-05	up	0.61433
Atxn3	ENSMUSG00000021189	-0.286741	0.0626896	down	-0.194643	0.0773196	down	-0.0920981	0.556854	down	0.222815	0.105066	up	0.741117
Atxn7	ENSMUSG00000021738	-0.19435	0.227626	down	-0.0924492	0.443382	down	-0.101901	0.516143	down	1.23427	1.64e-09	up	0.981808
Atxn7l1	ENSMUSG00000020564	-0.539812	0.0118957	down	-0.289486	0.0505254	down	-0.250326	0.210931	down	-0.36582	0.0510993	down	0.940837
Atxn7l2	ENSMUSG00000048997	0.864074	0.0146205	up	0.627928	0.0114838	up	0.236147	0.506536	up	-0.229944	0.470303	down	0.538902
Atxn7l3	ENSMUSG00000059995	0.788643	0.000657	up	0.642477	0.000269	up	0.146166	0.478335	up	0.180535	0.338767	up	0.265768
Atxn7l3b	ENSMUSG00000074748	0.252017	0.0269731	up	0.180524	0.0255089	up	0.0714925	0.535953	up	-1.72719	1.78e-15	down	0.605394
AU021092	ENSMUSG00000051669	2.0603	0.000384	up	0.518906	0.0677831	up	1.54139	0.0159537	up	-3.80262	2.09e-09	down	0.316544
AU022252	ENSMUSG00000078584	0.263348	0.0874563	up	0.0795707	0.484887	up	0.183777	0.212779	up	-0.627994	5.01e-05	down	0.735483
AU040320	ENSMUSG00000028830	-0.162836	0.431289	down	-0.0852697	0.578739	down	-0.0775665	0.715922	down	0.505328	0.00548797	up	0.988363
AU041133	ENSMUSG00000078435	-0.479227	0.0744088	down	-0.363066	0.0492548	down	-0.116162	0.697336	down	-0.96628	0.000222	down	0.624466
Auh	ENSMUSG00000021460	0.229443	0.153035	up	0.059118	0.642295	up	0.170325	0.256236	up	1.04546	3.78e-08	up	0.727549
Aup1	ENSMUSG00000068328	0.805781	0.00200378	up	0.522869	0.00440664	up	0.282912	0.218656	up	0.351023	0.107181	up	0.598294
Aurka	ENSMUSG00000027496	0.440227	0.504542	up	0.213699	0.566913	up	0.226528	0.78257	up	-3.3952	3.76e-07	down	0.993117
Aurkaip1	ENSMUSG00000065990	0.759448	0.00176039	up	0.474535	0.00514747	up	0.284913	0.181936	up	0.30224	0.134576	up	0.658977
Aurkb	ENSMUSG00000020897	0.272175	0.871213	up	-0.0677164	0.918042	down	0.339891	0.881153	up	-6.41499	1.24e-06	down	0.906362
Auts2	ENSMUSG00000029673	-0.484428	0.0402948	down	-0.229401	0.176165	down	-0.255026	0.252347	down	0.377295	0.0729102	up	0.967161
Aven	ENSMUSG00000003604	-0.0893881	0.821102	down	0.0236492	0.934486	up	-0.113037	0.760926	down	0.598409	0.0471879	up	0.857488
Avl9	ENSMUSG00000029787	0.102347	0.412293	up	0.00648317	0.949466	up	0.0958639	0.40864	up	0.571335	5.88e-06	up	0.702293
Avpi1	ENSMUSG00000018821	1.2433	0.0067701	up	0.952802	0.00436765	up	0.290502	0.513146	up	0.544126	0.170943	up	0.421175
Avpr1a	ENSMUSG00000020123	-0.835094	0.21622	down	-0.719744	0.0487983	down	-0.115351	0.903931	down	-3.61579	3.59e-07	down	0.629565
AW146154	ENSMUSG00000074166	-0.534316	0.0457497	down	-0.458101	0.0177181	down	-0.0762152	0.802588	down	0.281332	0.240689	up	0.443781
AW209491	ENSMUSG00000039182	-0.217276	0.365686	down	-0.126078	0.4636	down	-0.091198	0.719114	down	0.129408	0.544989	up	0.951919
AW549877	ENSMUSG00000041935	-0.494472	0.00298983	down	-0.323361	0.00602993	down	-0.171111	0.251779	down	0.265255	0.0596198	up	0.604866
AW551984	ENSMUSG00000038112	1.2463	0.028738	up	-0.192265	0.639132	down	1.43856	0.0224744	up	-2.41274	2.77e-05	down	0.255393
AW554918	ENSMUSG00000033632	-0.349733	0.0162615	down	-0.233857	0.0228376	down	-0.115877	0.409408	down	-0.122887	0.342984	down	0.662587
Axdnd1	ENSMUSG00000026601	-0.119555	0.91307	down	-0.250471	0.696857	down	0.130916	0.909944	up	-0.688959	0.388471	down	0.845447
Axin1	ENSMUSG00000024182	0.537219	0.00914979	up	0.401487	0.00685108	up	0.135733	0.498212	up	0.30019	0.0935024	up	0.47044
Axin2	ENSMUSG00000000142	-0.0130874	0.949811	down	0.120158	0.32811	up	-0.133245	0.410313	down	0.493019	0.00163774	up	0.414447
Axl	ENSMUSG00000002602	0.650131	0.00126786	up	0.434571	0.00244754	up	0.21556	0.215127	up	0.63301	0.000411	up	0.522162
Azi2	ENSMUSG00000039285	-0.102325	0.465925	down	-0.101922	0.296736	down	-0.000403	0.99839	down	0.401668	0.00137313	up	0.693591
Azin1	ENSMUSG00000037458	-0.200734	0.106004	down	-0.213936	0.0176528	down	0.0132018	0.934337	up	-1.57352	9.13e-14	down	0.346253
Azin2	ENSMUSG00000028789	0.953875	0.00366532	up	0.708712	0.0028454	up	0.245163	0.422559	up	0.296166	0.293139	up	0.422982
B230217C12Rik	ENSMUSG00000050538	0.0231588	0.910311	up	-0.0903074	0.487575	down	0.113466	0.47513	up	2.02794	2.04e-13	up	0.506509
B230219D22Rik	ENSMUSG00000045767	-0.230962	0.0372767	down	-0.17041	0.0319437	down	-0.0605522	0.594414	down	-0.423842	0.000106	down	0.592871
B230307C23Rik	ENSMUSG00000080717	-0.0713552	0.828503	down	0.0106574	0.965464	up	-0.0820126	0.795828	down	0.467098	0.0619475	up	0.888534
B2m	ENSMUSG00000060802	-0.433589	0.0167524	down	-0.456812	0.00130956	down	0.0232229	0.914546	up	1.80345	9.89e-12	up	0.258324
B3galnt1	ENSMUSG00000043300	0.188408	0.201086	up	-0.00521788	0.966972	down	0.193626	0.16613	up	-0.951625	3.84e-08	down	0.45996
B3galnt2	ENSMUSG00000039242	-0.0680728	0.755228	down	-0.0566948	0.715543	down	-0.011378	0.965561	down	0.725797	0.000132	up	0.923599
B3galt1	ENSMUSG00000034780	-0.521805	0.0158952	down	-0.135127	0.38754	down	-0.386678	0.0668247	down	-0.0301492	0.885047	down	0.521171
B3galt2	ENSMUSG00000033849	-0.470202	0.00511668	down	-0.398146	0.00140753	down	-0.0720558	0.676168	down	-1.53778	3.12e-11	down	0.310415
B3galt4	ENSMUSG00000067370	1.393	0.0689745	up	1.15176	0.022111	up	0.241245	0.796455	up	-1.17331	0.0857795	down	0.521285
B3galt5	ENSMUSG00000074892	0.606576	0.0568848	up	0.278066	0.271744	up	0.32851	0.224748	up	4.00945	9.33e-14	up	0.950107
B3galt6	ENSMUSG00000050796	0.418806	0.103548	up	0.240263	0.171723	up	0.178543	0.507279	up	-0.959583	0.000145	down	0.922358
B3gat1	ENSMUSG00000045994	0.513622	0.00181004	up	0.396963	0.000986	up	0.11666	0.442547	up	-1.09839	7.44e-09	down	0.346253
B3gat2	ENSMUSG00000026156	-0.2547	0.307666	down	-0.163369	0.336981	down	-0.0913316	0.744508	down	-1.18744	4.11e-06	down	0.899633
B3gat3	ENSMUSG00000071649	0.970244	0.000272	up	0.607431	0.00102449	up	0.362813	0.0998343	up	0.503663	0.0166274	up	0.570636
B3glct	ENSMUSG00000051950	-0.359046	0.0275955	down	-0.247107	0.0266171	down	-0.111939	0.506218	down	-1.95791	2.18e-13	down	0.659717
B3gnt2	ENSMUSG00000051650	0.0872265	0.766498	up	0.206883	0.290568	up	-0.119656	0.645021	down	1.88283	5.18e-09	up	0.491979
B3gnt5	ENSMUSG00000022686	0.37527	0.570412	up	-0.156362	0.688936	down	0.531632	0.449231	up	-4.10828	1.38e-08	down	0.54165
B3gnt7	ENSMUSG00000079445	0.332366	0.692609	up	0.585656	0.190081	up	-0.25329	0.790532	down	-2.20605	0.00131639	down	0.540028
B3gnt9	ENSMUSG00000069920	0.545595	0.312814	up	0.564014	0.0937687	up	-0.0184191	0.981489	down	-1.51911	0.00184265	down	0.548474
B3gntl1	ENSMUSG00000046605	-0.435356	0.111746	down	-0.31779	0.0917831	down	-0.117566	0.697836	down	-0.543375	0.0273199	down	0.709828
B430305J03Rik	ENSMUSG00000053706	0.739732	0.278081	up	0.399727	0.418736	up	0.340006	0.628565	up	0.517053	0.39707	up	0.97344
B4galnt1	ENSMUSG00000006731	0.315691	0.062954	up	0.230313	0.0592669	up	0.0853788	0.628577	up	0.445869	0.00443777	up	0.650502
B4galnt4	ENSMUSG00000055629	0.503819	0.00438947	up	0.339864	0.00596935	up	0.163956	0.322217	up	-0.907362	9.96e-07	down	0.576569
B4galt1	ENSMUSG00000028413	-0.154674	0.711198	down	-0.148141	0.598318	down	-0.00653342	0.990617	down	-0.368455	0.273308	down	0.870974
B4galt2	ENSMUSG00000028541	0.745257	0.00372562	up	0.515559	0.00332651	up	0.229697	0.355369	up	-2.4573	1.06e-11	down	0.524933
B4galt3	ENSMUSG00000052423	0.562371	0.0102084	up	0.385393	0.0124537	up	0.176978	0.399712	up	-0.094059	0.636245	down	0.601748
B4galt4	ENSMUSG00000022793	0.106479	0.575784	up	0.0112624	0.939046	up	0.095217	0.609973	up	-0.299552	0.0577739	down	0.828932
B4galt5	ENSMUSG00000017929	0.196458	0.293366	up	0.192159	0.135828	up	0.00429957	0.986928	up	-0.638354	0.000312	down	0.58063
B4galt6	ENSMUSG00000056124	-0.603875	0.0067701	down	-0.271542	0.0762523	down	-0.332333	0.106058	down	-0.830501	0.000101	down	0.905754
B4galt7	ENSMUSG00000021504	0.790149	0.0126588	up	0.585572	0.00812978	up	0.204577	0.526043	up	-0.616848	0.026987	down	0.503898
B4gat1	ENSMUSG00000047379	0.731609	0.000295	up	0.437491	0.0013389	up	0.294118	0.0886955	up	-0.631422	0.000243	down	0.669308
B630019K06Rik	ENSMUSG00000052364	0.265741	0.341823	up	0.102125	0.649128	up	0.163616	0.527252	up	2.15768	9.71e-10	up	0.926293
B830017H08Rik	ENSMUSG00000116652	0.546085	0.238305	up	0.0164622	0.963285	up	0.529623	0.263776	up	-1.61942	0.000243	down	0.540113
B9d1	ENSMUSG00000001039	0.842371	0.0118512	up	0.529301	0.0222248	up	0.31307	0.329183	up	-0.0322664	0.919817	down	0.742646
B9d2	ENSMUSG00000063439	0.639477	0.0835178	up	0.337955	0.169875	up	0.301521	0.433316	up	-1.23128	0.000494	down	0.970825
Baalc	ENSMUSG00000022296	-0.130176	0.364023	down	-0.11725	0.248053	down	-0.0129263	0.941386	down	1.46673	3.61e-12	up	0.697262
Babam1	ENSMUSG00000031820	0.444782	0.0230849	up	0.179778	0.198612	up	0.265004	0.146089	up	0.482176	0.00670419	up	0.843337
Babam2	ENSMUSG00000052139	-0.0569922	0.7455	down	-0.0220457	0.863985	down	-0.0349465	0.850205	down	-0.398505	0.00526122	down	0.9749
Bace1	ENSMUSG00000032086	0.213305	0.130662	up	0.161712	0.105976	up	0.0515926	0.739877	up	-0.635843	1.3e-05	down	0.68593
Bace2	ENSMUSG00000040605	0.191466	0.575171	up	-0.0559978	0.805804	down	0.247464	0.477796	up	-2.57756	5.19e-10	down	0.608637
Bach1	ENSMUSG00000025612	-0.206839	0.285674	down	-0.198329	0.131876	down	-0.00850995	0.974724	down	-0.967924	2.14e-06	down	0.589746
Bach2	ENSMUSG00000040270	-0.47335	0.213021	down	-0.184421	0.491166	down	-0.288929	0.457057	down	-1.33039	0.000262	down	0.907255
Bad	ENSMUSG00000024959	1.19387	0.00465399	up	0.829208	0.00403799	up	0.364658	0.376088	up	-1.10884	0.0031055	down	0.532997
Bag1	ENSMUSG00000028416	-0.231642	0.130516	down	-0.0736439	0.526895	down	-0.157998	0.281568	down	-0.159527	0.245952	down	0.795277
Bag2	ENSMUSG00000042215	-0.131144	0.57139	down	-0.0128179	0.941688	down	-0.118326	0.609414	down	-0.824013	0.000107	down	0.82339
Bag3	ENSMUSG00000030847	-0.123051	0.844378	down	0.165328	0.719578	up	-0.288379	0.538203	down	2.92032	4.11e-07	up	0.64382
Bag4	ENSMUSG00000037316	-0.225549	0.0829828	down	-0.178068	0.0581885	down	-0.0474817	0.736321	down	0.8743	2.31e-08	up	0.588823
Bag5	ENSMUSG00000049792	0.0733029	0.7009	up	0.0954363	0.463012	up	-0.0221334	0.915826	down	1.06173	9.44e-08	up	0.731135
Bag6	ENSMUSG00000024392	0.602914	0.00472625	up	0.427711	0.00535319	up	0.175203	0.376567	up	0.309035	0.0906951	up	0.502284
Bahcc1	ENSMUSG00000039741	0.305384	0.462058	up	0.413133	0.136762	up	-0.107749	0.812661	down	-0.0466312	0.903947	down	0.471196
Bahd1	ENSMUSG00000040007	0.613274	0.0581286	up	0.537654	0.0238458	up	0.0756199	0.838054	up	0.943931	0.00185703	up	0.444524
Baiap2	ENSMUSG00000025372	0.310461	0.0985645	up	0.293288	0.0324202	up	0.0171728	0.943203	up	1.651	1.61e-10	up	0.427605
Baiap3	ENSMUSG00000047507	2.16048	0.00118333	up	0.817977	0.080036	up	1.3425	0.0233807	up	2.38777	9.17e-05	up	0.65377
Bak1	ENSMUSG00000057789	0.338002	0.0622028	up	0.155972	0.19821	up	0.18203	0.326288	up	-2.12405	4.03e-13	down	0.954228
Bambi	ENSMUSG00000024232	0.42848	0.294122	up	0.279557	0.318108	up	0.148923	0.745129	up	-0.605137	0.0896329	down	0.890601
Banf1	ENSMUSG00000024844	0.749432	0.00786834	up	0.505035	0.00725208	up	0.244397	0.388568	up	-1.86082	1.66e-08	down	0.610282
Bank1	ENSMUSG00000037922	-0.743406	0.124081	down	-0.413217	0.230063	down	-0.330189	0.500137	down	0.164831	0.718437	up	0.945338
Banp	ENSMUSG00000025316	0.131299	0.404814	up	0.136202	0.222678	up	-0.00490247	0.981006	down	1.40065	5.56e-11	up	0.619396
Bap1	ENSMUSG00000021901	0.400837	0.0208406	up	0.206699	0.0913119	up	0.194138	0.231756	up	-0.100908	0.522425	down	0.97742
Bard1	ENSMUSG00000026196	0.974567	0.0893484	up	0.125372	0.758606	up	0.849196	0.155385	up	-1.57653	0.0029207	down	0.492654
Barx2	ENSMUSG00000032033	-0.108546	0.871374	down	0.326529	0.32559	up	-0.435076	0.522757	down	-3.79908	1.59e-08	down	0.472166
Basp1	ENSMUSG00000045763	-0.122165	0.346177	down	-0.0170247	0.872172	down	-0.10514	0.390872	down	-2.23632	8.34e-17	down	0.724952
Bax	ENSMUSG00000003873	0.587747	0.0441785	up	0.438979	0.0242546	up	0.148769	0.648626	up	-1.9049	3.44e-08	down	0.592848
Baz1a	ENSMUSG00000035021	-0.607588	0.0892209	down	-0.242224	0.371716	down	-0.365364	0.269192	down	1.34552	0.000133	up	0.883697
Baz1b	ENSMUSG00000002748	-0.395718	0.000869	down	-0.223725	0.00615561	down	-0.171993	0.0943291	down	1.49043	1.55e-14	up	0.828337
Baz2a	ENSMUSG00000040054	-0.13684	0.554694	down	-0.0396355	0.826919	down	-0.0972049	0.66657	down	0.91757	2.95e-05	up	0.911468
Baz2b	ENSMUSG00000026987	-0.591075	0.000195	down	-0.423279	0.00027	down	-0.167797	0.190706	down	0.671119	3.93e-06	up	0.338878
Bbc3	ENSMUSG00000002083	0.827745	0.201637	up	1.20183	0.00150449	up	-0.37408	0.627166	down	-3.52763	2.42e-07	down	0.258559
Bbip1	ENSMUSG00000084957	0.0299166	0.881058	up	-0.014533	0.91471	down	0.0444496	0.816623	up	-0.991485	1.66e-07	down	0.878881
Bbof1	ENSMUSG00000057265	-0.25607	0.262424	down	-0.15692	0.351887	down	-0.0991498	0.671278	down	1.03657	9.53e-06	up	0.91581
Bbox1	ENSMUSG00000041660	0.0411596	0.959612	up	-0.545682	0.255794	down	0.586842	0.269159	up	2.474	5.23e-05	up	0.341483
Bbs1	ENSMUSG00000006464	0.433666	0.0123674	up	0.230469	0.0561978	up	0.203196	0.205453	up	-0.0213362	0.897688	down	0.949212
Bbs10	ENSMUSG00000035759	0.27275	0.464464	up	0.211715	0.423277	up	0.0610348	0.886095	up	0.543036	0.0859925	up	0.848638
Bbs12	ENSMUSG00000051444	0.0105267	0.983924	up	-0.205539	0.479073	down	0.216066	0.597398	up	0.229418	0.52503	up	0.559673
Bbs2	ENSMUSG00000031755	0.146462	0.4174	up	0.0140988	0.924368	up	0.132363	0.427175	up	0.999701	3.1e-07	up	0.731922
Bbs4	ENSMUSG00000025235	0.156341	0.262212	up	-0.00395564	0.973739	down	0.160296	0.212841	up	0.483153	0.000283	up	0.515225
Bbs5	ENSMUSG00000063145	0.0744411	0.700177	up	0.0089665	0.951024	up	0.0654746	0.733575	up	-0.23856	0.123597	down	0.890865
Bbs7	ENSMUSG00000037325	-0.268771	0.12629	down	-0.229692	0.0656044	down	-0.039079	0.850851	down	-0.0511961	0.758894	down	0.557142
Bbs9	ENSMUSG00000035919	0.144746	0.39964	up	0.0941639	0.452331	up	0.0505824	0.781267	up	1.29282	1.38e-09	up	0.912317
Bbx	ENSMUSG00000022641	-0.542769	0.000362	down	-0.360684	0.00100502	down	-0.182085	0.137005	down	2.47348	3.96e-17	up	0.469811
BC003965	ENSMUSG00000067722	0.0446863	0.84415	up	-0.0238819	0.881143	down	0.0685682	0.750165	up	-0.059075	0.746113	down	0.828002
BC004004	ENSMUSG00000052712	0.476573	0.0100079	up	0.337695	0.00956527	up	0.138878	0.438901	up	-0.707944	7.91e-05	down	0.549746
BC005537	ENSMUSG00000019132	-0.440689	0.0304246	down	-0.134029	0.368591	down	-0.30666	0.111154	down	-0.275197	0.127168	down	0.650502
BC005624	ENSMUSG00000026851	-0.348067	0.0179781	down	-0.286761	0.00814861	down	-0.0613062	0.687573	down	0.962277	2.87e-08	up	0.401685
BC024063	ENSMUSG00000112160	-0.266725	0.4174	down	-0.295007	0.204521	down	0.0282818	0.943771	up	1.15555	0.000183	up	0.581397
BC024139	ENSMUSG00000044361	1.17707	0.219398	up	0.512891	0.164343	up	0.664181	0.596693	up	-7.00588	1.08e-10	down	0.94104
BC024978	ENSMUSG00000078786	-0.343931	0.368016	down	-0.0368361	0.909223	down	-0.307095	0.374403	down	1.48749	5.68e-05	up	0.709303
BC025920	ENSMUSG00000074862	-0.121834	0.790441	down	0.0977841	0.769948	up	-0.219618	0.566819	down	1.59352	5.42e-05	up	0.673186
BC028528	ENSMUSG00000038543	-0.063006	0.903232	down	0.0545048	0.869067	up	-0.117511	0.821416	down	-1.24115	0.0017674	down	0.858845
BC029722	ENSMUSG00000074649	1.33467	1.65e-05	up	0.776581	0.000164	up	0.558091	0.0224744	up	0.632458	0.00374883	up	0.620022
BC030500	ENSMUSG00000049946	0.703419	0.0124798	up	0.0795457	0.707389	up	0.623873	0.0327693	up	-0.466436	0.0579587	down	0.319139
BC031181	ENSMUSG00000036299	0.274602	0.0416284	up	0.214145	0.025792	up	0.0604567	0.673778	up	-0.485049	0.000216	down	0.533787
BC034090	ENSMUSG00000033722	0.124719	0.705635	up	0.14222	0.531963	up	-0.0175011	0.965561	down	0.592117	0.0266572	up	0.801499
BC035044	ENSMUSG00000090164	0.121485	0.909778	up	0.479703	0.446209	up	-0.358218	0.714293	down	-0.154237	0.858506	down	0.608841
BC035947	ENSMUSG00000090486	-0.47459	0.716262	down	-0.758828	0.531589	down	0.284238	0.703019	up	7.47522	5.89e-09	up	0.652657
BC048403	ENSMUSG00000053684	-0.69473	0.153801	down	-0.300022	0.399757	down	-0.394708	0.40864	down	0.283989	0.525525	up	0.938547
BC049715	ENSMUSG00000047515	-0.634845	0.450557	down	0.00299454	0.996337	up	-0.637839	0.464728	down	-1.64647	0.0217118	down	0.676141
BC051142	ENSMUSG00000057246	-0.48206	0.314474	down	-0.465415	0.134449	down	-0.0166449	0.98065	down	-1.02412	0.0150391	down	0.605544
BC055324	ENSMUSG00000041406	0.174261	0.800692	up	0.0356513	0.940077	up	0.13861	0.850851	up	-0.716096	0.178268	down	0.945098
Bcam	ENSMUSG00000002980	0.895927	0.0210063	up	0.588954	0.0351842	up	0.306973	0.404858	up	0.8343	0.0164587	up	0.708314
Bcan	ENSMUSG00000004892	0.878199	9.25e-05	up	0.56115	0.000301	up	0.317049	0.0837467	up	-0.739126	7.59e-05	down	0.477877
Bcap29	ENSMUSG00000020650	-0.677097	0.00881484	down	-0.357594	0.0529329	down	-0.319503	0.165535	down	1.38055	6.83e-07	up	0.9511
Bcap31	ENSMUSG00000002015	0.715722	0.00177209	up	0.388488	0.0131283	up	0.327234	0.105427	up	0.54034	0.0058878	up	0.903606
Bcar1	ENSMUSG00000031955	0.0721528	0.745549	up	0.0812457	0.600016	up	-0.00909286	0.972953	down	0.923758	7.28e-06	up	0.835092
Bcar3	ENSMUSG00000028121	0.515037	0.0154535	up	0.463329	0.00385564	up	0.0517089	0.825515	up	0.986689	6.78e-06	up	0.321082
Bcas1	ENSMUSG00000013523	-0.0358176	0.89068	down	-0.15631	0.328717	down	0.120493	0.575796	up	1.81598	3.29e-10	up	0.482327
Bcas2	ENSMUSG00000005687	-0.569139	0.00260414	down	-0.451883	0.00119507	down	-0.117256	0.513521	down	-0.112167	0.492617	down	0.3367
Bcas3	ENSMUSG00000059439	0.499184	0.00318024	up	0.351855	0.00386806	up	0.147329	0.336909	up	0.582555	0.000202	up	0.487434
Bcat1	ENSMUSG00000030268	0.216041	0.238699	up	0.0373678	0.804192	up	0.178674	0.294957	up	1.27151	1.03e-08	up	0.685566
Bcat2	ENSMUSG00000030826	0.390756	0.249824	up	0.433139	0.0681792	up	-0.042383	0.92042	down	0.257617	0.398335	up	0.445621
Bccip	ENSMUSG00000030983	-0.149371	0.401184	down	-0.0940413	0.459157	down	-0.0553297	0.774091	down	0.105668	0.50106	up	0.926293
Bcdin3d	ENSMUSG00000037525	0.556298	0.239709	up	0.0689736	0.851016	up	0.487324	0.300761	up	-0.85446	0.0407179	down	0.632221
Bche	ENSMUSG00000027792	-0.037191	0.92155	down	-0.121516	0.62119	down	0.0843245	0.804698	up	1.25572	4.8e-05	up	0.739059
Bckdha	ENSMUSG00000060376	1.52255	4.6e-06	up	0.861307	7.65e-05	up	0.661238	0.0111649	up	0.123947	0.578751	up	0.661409
Bckdhb	ENSMUSG00000032263	0.0310779	0.897541	up	0.110103	0.458858	up	-0.0790251	0.710846	down	0.483165	0.00778056	up	0.609824
Bckdk	ENSMUSG00000030802	0.682174	0.00190998	up	0.470824	0.00230305	up	0.211351	0.290375	up	-0.481642	0.0100353	down	0.492238
Bcl10	ENSMUSG00000028191	0.639716	0.0245536	up	0.427651	0.0300299	up	0.212065	0.457057	up	-0.541245	0.0325518	down	0.692787
Bcl11a	ENSMUSG00000000861	-0.75339	0.00676577	down	-0.311241	0.101214	down	-0.442149	0.0916458	down	-1.16274	2.33e-05	down	0.824381
Bcl11b	ENSMUSG00000048251	-0.14475	0.594919	down	0.0749624	0.708788	up	-0.219712	0.366513	down	0.0923154	0.696389	up	0.523029
Bcl2	ENSMUSG00000057329	-0.304311	0.0698662	down	-0.169627	0.166384	down	-0.134684	0.401506	down	1.19619	8e-09	up	0.932965
Bcl2l1	ENSMUSG00000007659	0.896138	9.56e-06	up	0.477295	0.000227	up	0.418844	0.0101369	up	0.62859	4.01e-05	up	0.867469
Bcl2l11	ENSMUSG00000027381	-0.222423	0.599699	down	-0.0305895	0.918939	down	-0.191833	0.665654	down	-1.53266	7.67e-05	down	0.854714
Bcl2l12	ENSMUSG00000003190	1.13122	0.16458	up	0.12361	0.826919	up	1.00761	0.246236	up	-2.17565	0.00332985	down	0.553962
Bcl2l13	ENSMUSG00000009112	0.292796	0.0872071	up	0.267987	0.0286555	up	0.0248089	0.905942	up	-0.0799803	0.615355	down	0.445621
Bcl2l15	ENSMUSG00000044165	-0.0192148	0.985301	down	-0.873226	0.433147	down	0.854011	0.392901	up	4.52672	0.000192	up	0.463223
Bcl2l2	ENSMUSG00000089682	0.152228	0.283906	up	0.0613683	0.574174	up	0.0908596	0.508394	up	1.31775	3.51e-11	up	0.931366
Bcl6	ENSMUSG00000022508	0.0460485	0.870207	up	0.0305079	0.881106	up	0.0155406	0.959548	up	1.58539	2.35e-08	up	0.98001
Bcl6b	ENSMUSG00000000317	-0.664769	0.117602	down	0.134649	0.619734	up	-0.799418	0.0899946	down	-3.51498	2.88e-10	down	0.282231
Bcl7a	ENSMUSG00000029438	0.298198	0.0720648	up	0.236057	0.0431652	up	0.0621414	0.736354	up	-1.06157	5.41e-08	down	0.573596
Bcl7b	ENSMUSG00000029681	0.794533	0.000823	up	0.460857	0.00581389	up	0.333676	0.0955255	up	1.76623	6.04e-10	up	0.777807
Bcl7c	ENSMUSG00000030814	0.463502	0.0424146	up	0.204302	0.178504	up	0.259201	0.260669	up	-2.06057	7.92e-11	down	0.922209
Bcl9	ENSMUSG00000038256	-0.288168	0.394519	down	-0.131105	0.595669	down	-0.157062	0.653636	down	-0.501454	0.084318	down	0.976037
Bcl9l	ENSMUSG00000063382	0.145202	0.757571	up	0.393271	0.168352	up	-0.248069	0.572132	down	-0.768311	0.038681	down	0.404511
Bclaf1	ENSMUSG00000037608	-0.463784	0.000673	down	-0.397402	0.000194	down	-0.0663819	0.600326	down	-0.212438	0.053733	down	0.258324
Bclaf3	ENSMUSG00000044150	-0.618391	0.00136863	down	-0.484938	0.000735	down	-0.133453	0.444569	down	0.443406	0.00678992	up	0.321082
Bco2	ENSMUSG00000032066	0.215288	0.603666	up	0.104225	0.740036	up	0.111063	0.794412	up	0.967229	0.00585475	up	0.995582
Bcor	ENSMUSG00000040363	0.210473	0.325215	up	0.217228	0.147079	up	-0.00675504	0.981148	down	0.573813	0.00300158	up	0.559376
Bcorl1	ENSMUSG00000036959	-0.614994	0.0644996	down	-0.151316	0.548629	down	-0.463678	0.14466	down	-0.00833681	0.978967	down	0.616011
Bcr	ENSMUSG00000009681	0.300566	0.175315	up	0.319174	0.046979	up	-0.0186079	0.947598	down	1.24745	4.35e-07	up	0.410262
Bcs1l	ENSMUSG00000026172	0.186682	0.483778	up	0.0760911	0.69582	up	0.110591	0.687573	up	-0.450581	0.0456834	down	0.956765
Bdh1	ENSMUSG00000046598	0.24636	0.13544	up	0.194343	0.0739199	up	0.0520164	0.795066	up	-4.80719	3.47e-21	down	0.646544
Bdnf	ENSMUSG00000048482	-0.678069	0.000256	down	-0.311867	0.0104454	down	-0.366201	0.0245492	down	1.70661	3.62e-12	up	0.886511
Bdp1	ENSMUSG00000049658	-0.629295	5.08e-05	down	-0.384611	0.000275	down	-0.244684	0.049214	down	0.333647	0.00393522	up	0.54163
Bean1	ENSMUSG00000031872	0.554482	0.0522975	up	0.307908	0.100617	up	0.246574	0.40864	up	-2.39308	3.37e-10	down	0.930355
Becn1	ENSMUSG00000035086	0.283698	0.0172938	up	0.182346	0.0307395	up	0.101353	0.373392	up	0.0741201	0.491005	up	0.729461
Begain	ENSMUSG00000040867	0.429649	0.019343	up	0.357867	0.00713677	up	0.0717827	0.718154	up	-0.458161	0.00595256	down	0.396965
Bend3	ENSMUSG00000038214	-0.115616	0.792431	down	0.107142	0.702388	up	-0.222758	0.595923	down	-1.3298	0.000296	down	0.645452
Bend4	ENSMUSG00000092060	-0.0773397	0.741028	down	-0.0295086	0.860384	down	-0.0478311	0.84844	down	-0.800953	9.46e-05	down	0.973643
Bend5	ENSMUSG00000028545	-0.0679247	0.823331	down	0.123726	0.508328	up	-0.19165	0.474273	down	-1.0241	7.27e-05	down	0.507352
Bend6	ENSMUSG00000042182	-0.0158738	0.93207	down	-0.18301	0.0901776	down	0.167136	0.241506	up	-0.461083	0.00120476	down	0.270336
Bend7	ENSMUSG00000048186	0.372399	0.457504	up	0.0417291	0.915936	up	0.33067	0.490701	up	0.279696	0.523505	up	0.768469
Bet1	ENSMUSG00000032757	0.111208	0.640628	up	0.0284586	0.87722	up	0.0827494	0.723066	up	0.758833	0.000315	up	0.919342
Bet1l	ENSMUSG00000025484	0.86085	0.00521384	up	0.44966	0.0305171	up	0.411189	0.150255	up	-0.33711	0.203678	down	0.958944
Bex1	ENSMUSG00000050071	0.448709	0.0159325	up	0.187064	0.142173	up	0.261645	0.140159	up	-1.2728	1.22e-08	down	0.857073
Bex2	ENSMUSG00000042750	0.243139	0.106419	up	0.120885	0.268308	up	0.122254	0.406253	up	-0.814505	8.94e-07	down	0.997453
Bex3	ENSMUSG00000046432	-0.201342	0.155664	down	-0.0967251	0.348446	down	-0.104617	0.456084	down	-0.829483	2.34e-07	down	0.983153
Bex4	ENSMUSG00000047844	-0.956178	0.00660592	down	-0.572512	0.0137409	down	-0.383666	0.261595	down	-2.20763	4.06e-08	down	0.793542
Bfar	ENSMUSG00000022684	0.0187923	0.903501	up	-0.0899119	0.330302	down	0.108704	0.380895	up	-0.151092	0.182682	down	0.398751
Bfsp1	ENSMUSG00000027420	0.287995	0.782995	up	0.499176	0.297422	up	-0.211181	0.865626	down	-3.42187	4.61e-05	down	0.675503
Bfsp2	ENSMUSG00000032556	0.902433	0.105639	up	0.577199	0.159206	up	0.325234	0.556953	up	1.04205	0.0377458	up	0.837957
Bgn	ENSMUSG00000031375	-0.489639	0.0587074	down	-0.496019	0.00590373	down	0.00638083	0.986928	up	-1.89783	4.4e-09	down	0.322273
Bhlhb9	ENSMUSG00000072964	-0.071582	0.627207	down	-0.0537643	0.608176	down	-0.0178177	0.915382	down	-0.147476	0.223184	down	0.911568
Bhlhe22	ENSMUSG00000025128	-0.54892	0.00784566	down	-0.307822	0.0264625	down	-0.241098	0.217441	down	-1.90846	2.99e-11	down	0.887181
Bhlhe40	ENSMUSG00000030103	0.212458	0.322424	up	0.321221	0.0414799	up	-0.108762	0.592613	down	3.67088	1.18e-16	up	0.306294
Bhlhe41	ENSMUSG00000030256	-0.583409	0.0039514	down	-0.319658	0.031047	down	-0.26375	0.121135	down	3.03888	9.13e-16	up	0.901577
Bicc1	ENSMUSG00000014329	-0.304164	0.240639	down	-0.349338	0.0510172	down	0.0451732	0.886095	up	-0.329326	0.14901	down	0.406192
Bicd1	ENSMUSG00000003452	-0.435937	0.000713	down	-0.353539	0.000302	down	-0.0823986	0.472491	down	-0.0217994	0.847379	down	0.26891
Bicd2	ENSMUSG00000037933	-0.0612144	0.685731	down	0.02288	0.840903	up	-0.0840944	0.54174	down	0.311341	0.0120625	up	0.684299
Bicdl1	ENSMUSG00000041609	0.319206	0.0728461	up	0.301902	0.0199469	up	0.0173046	0.939678	up	0.487532	0.0032032	up	0.390361
Bicra	ENSMUSG00000070808	0.208651	0.648215	up	0.182785	0.557835	up	0.0258663	0.965235	up	-0.279124	0.464726	down	0.871268
Bicral	ENSMUSG00000036568	-0.016432	0.949651	down	0.00338749	0.986277	up	-0.0198195	0.940246	down	1.10594	1.2e-06	up	0.9665
Bid	ENSMUSG00000004446	0.268036	0.380443	up	0.12327	0.548605	up	0.144766	0.666891	up	-1.90842	3.8e-08	down	0.97732
Bin1	ENSMUSG00000024381	0.75025	0.000134	up	0.536411	0.0002	up	0.213839	0.172385	up	0.173615	0.24676	up	0.323362
Bin2	ENSMUSG00000098112	0.22286	0.600418	up	0.364651	0.187669	up	-0.141791	0.747023	down	0.0851784	0.822234	up	0.482327
Bin3	ENSMUSG00000022089	0.25832	0.388953	up	0.142541	0.485937	up	0.115779	0.725291	up	-1.08377	0.000131	down	0.972423
Birc2	ENSMUSG00000057367	-0.127421	0.408086	down	-0.137717	0.199636	down	0.0102954	0.957805	up	0.859756	2.74e-07	up	0.589543
Birc3	ENSMUSG00000032000	-0.7835	0.0986111	down	-0.509345	0.140414	down	-0.274155	0.564805	down	0.879892	0.0389539	up	0.819969
Birc5	ENSMUSG00000017716	-0.436609	0.534916	down	-0.280704	0.457326	down	-0.155904	0.865465	down	-3.86303	1.02e-07	down	0.940837
Birc6	ENSMUSG00000024073	-0.275754	0.00878146	down	-0.14285	0.0521471	down	-0.132904	0.165848	down	-0.542442	1.19e-06	down	0.970825
Bivm	ENSMUSG00000041684	0.0455932	0.77976	up	-0.0129699	0.912409	down	0.0585631	0.705027	up	-0.700068	3.5e-06	down	0.815339
Blcap	ENSMUSG00000067787	0.460684	0.00539221	up	0.140703	0.217967	up	0.31998	0.0466197	up	-0.230752	0.104351	down	0.538929
Blm	ENSMUSG00000030528	-0.729873	0.00300708	down	-0.452831	0.00556708	down	-0.277042	0.23333	down	-1.38594	1.75e-07	down	0.697236
Blmh	ENSMUSG00000020840	-0.138843	0.336708	down	-0.0896389	0.3782	down	-0.0492037	0.75552	down	-1.16794	4.18e-10	down	0.903098
Blnk	ENSMUSG00000061132	0.706722	0.107391	up	0.506326	0.143176	up	0.200396	0.623484	up	3.14485	6.07e-09	up	0.726014
Bloc1s1	ENSMUSG00000090247	0.798711	0.0109626	up	0.50849	0.0197745	up	0.290221	0.332842	up	-0.082094	0.779076	down	0.719205
Bloc1s2	ENSMUSG00000057506	-0.0217464	0.948085	down	0.0325477	0.879966	up	-0.0542941	0.869146	down	-0.771028	0.0020124	down	0.890892
Bloc1s3	ENSMUSG00000057667	0.668235	0.0300164	up	0.343336	0.10589	up	0.324899	0.278982	up	-0.30407	0.269037	down	0.981562
Bloc1s4	ENSMUSG00000060708	0.237004	0.462058	up	0.125094	0.590428	up	0.111911	0.74457	up	-0.0960431	0.740511	down	0.987151
Bloc1s5	ENSMUSG00000038982	-0.10642	0.651061	down	-0.205279	0.172278	down	0.098859	0.669742	up	-0.307479	0.108179	down	0.446481
Bloc1s6	ENSMUSG00000005804	-0.349122	0.0460518	down	-0.348541	0.00516767	down	-0.000581	0.998353	down	-1.77974	7.57e-12	down	0.316288
Blvra	ENSMUSG00000001999	0.465452	0.108084	up	0.256029	0.217481	up	0.209423	0.46798	up	0.247719	0.345392	up	0.949212
Blvrb	ENSMUSG00000040466	0.719787	0.150998	up	0.354567	0.313797	up	0.365219	0.475779	up	-0.423267	0.349869	down	0.994653
Blzf1	ENSMUSG00000026577	-0.33146	0.0636728	down	-0.221413	0.078376	down	-0.110047	0.550856	down	-0.584586	0.000618	down	0.760573
Bmerb1	ENSMUSG00000044117	0.456899	0.00268895	up	0.277285	0.0088278	up	0.179615	0.185267	up	-0.458717	0.000785	down	0.733641
Bmf	ENSMUSG00000040093	0.0265745	0.967691	up	0.166102	0.66029	up	-0.139528	0.822908	down	-1.1106	0.0167567	down	0.776029
Bmi1	ENSMUSG00000026739	-0.292184	0.0393908	down	-0.192631	0.0592636	down	-0.099553	0.472364	down	0.776082	6.99e-07	up	0.743617
Bmp1	ENSMUSG00000022098	0.365525	0.0979733	up	0.163682	0.312035	up	0.201843	0.343581	up	0.332943	0.0916198	up	0.945098
Bmp2	ENSMUSG00000027358	-0.822071	0.037244	down	-0.41609	0.122064	down	-0.405982	0.299465	down	-0.529305	0.131189	down	0.993782
Bmp2k	ENSMUSG00000034663	-0.408479	0.0185257	down	-0.12133	0.334394	down	-0.287149	0.0820303	down	0.303607	0.0475214	up	0.603948
Bmp3	ENSMUSG00000029335	-0.461897	0.0584388	down	-0.248162	0.151443	down	-0.213735	0.371124	down	-0.256799	0.241086	down	0.955157
Bmp4	ENSMUSG00000021835	1.06116	0.0293523	up	0.590478	0.0403059	up	0.470682	0.380352	up	-3.14	2.74e-08	down	0.922209
Bmp5	ENSMUSG00000032179	-0.625427	0.247551	down	-0.742559	0.0525936	down	0.117132	0.85095	up	0.530503	0.269216	up	0.387316
Bmp6	ENSMUSG00000039004	-0.202053	0.566287	down	-0.010085	0.971125	down	-0.191967	0.57289	down	0.0332076	0.917734	up	0.793542
Bmp7	ENSMUSG00000008999	-0.137534	0.635016	down	-0.164624	0.389309	down	0.0270899	0.937875	up	-0.323491	0.171645	down	0.713262
Bmper	ENSMUSG00000031963	-0.59009	0.0628252	down	-0.193845	0.410688	down	-0.396245	0.185267	down	0.464516	0.101062	up	0.751452
Bmpr1a	ENSMUSG00000021796	-0.239981	0.0344381	down	-0.280117	0.00149096	down	0.0401358	0.745441	up	0.204063	0.0437067	up	0.255393
Bmpr1b	ENSMUSG00000052430	0.0554864	0.757529	up	-0.0447164	0.729305	down	0.100203	0.523498	up	1.08759	1.58e-08	up	0.626516
Bmpr2	ENSMUSG00000067336	-0.776622	0.000529	down	-0.415765	0.00568272	down	-0.360856	0.0666462	down	-0.265718	0.136558	down	0.908601
Bms1	ENSMUSG00000030138	-0.655455	7.63e-05	down	-0.379929	0.00063	down	-0.275526	0.0456417	down	0.368601	0.0036855	up	0.693744
Bmt2	ENSMUSG00000042742	-0.127999	0.460992	down	-0.150457	0.205017	down	0.0224582	0.911717	up	0.243289	0.0983658	up	0.573109
Bmx	ENSMUSG00000031377	-0.275947	0.726966	down	-0.0884802	0.879997	down	-0.187467	0.815665	down	0.471977	0.463752	up	0.955408
Bmyc	ENSMUSG00000049086	0.511952	0.111988	up	0.339511	0.128318	up	0.172441	0.617623	up	-0.580132	0.0442925	down	0.8092
Bnc2	ENSMUSG00000028487	-0.48109	0.262616	down	-0.359369	0.28057	down	-0.121721	0.778542	down	2.85185	1.92e-08	up	0.790239
Bnip1	ENSMUSG00000024191	0.386613	0.167825	up	0.360036	0.0640423	up	0.0265775	0.943089	up	-0.41026	0.0994719	down	0.516409
Bnip2	ENSMUSG00000011958	-0.455297	0.01844	down	-0.462081	0.00172737	down	0.00678456	0.979796	up	0.156517	0.36556	up	0.258559
Bnip3	ENSMUSG00000078566	-0.034204	0.823821	down	-0.141362	0.13358	down	0.107158	0.39725	up	0.553804	3.08e-05	up	0.328974
Bnip3l	ENSMUSG00000022051	-0.225616	0.0611799	down	-0.123882	0.154082	down	-0.101733	0.381134	down	0.835049	1.31e-08	up	0.941547
Bnip5	ENSMUSG00000048905	0.818252	0.0102014	up	0.281791	0.173036	up	0.536461	0.0918504	up	-1.35079	2.03e-05	down	0.664222
Boc	ENSMUSG00000022687	0.627047	0.0137709	up	0.355542	0.0410627	up	0.271505	0.263776	up	-0.747196	0.00145485	down	0.886262
Bod1	ENSMUSG00000044502	0.534915	0.00396954	up	0.275557	0.0293106	up	0.259358	0.125799	up	-0.119648	0.460664	down	0.973006
Bod1l	ENSMUSG00000061755	-0.839501	2.77e-06	down	-0.552994	1.56e-05	down	-0.286506	0.0270257	down	0.583013	9.68e-06	up	0.295433
Bok	ENSMUSG00000026278	1.30407	0.00609135	up	0.993876	0.00397856	up	0.310196	0.497969	up	0.373901	0.369697	up	0.421848
Bola1	ENSMUSG00000015943	1.68205	0.00135908	up	1.1046	0.00225633	up	0.577449	0.219661	up	-0.270275	0.548934	down	0.557857
Bola2	ENSMUSG00000047721	0.623312	0.0142661	up	0.258651	0.138143	up	0.364661	0.130687	up	-0.586013	0.00993717	down	0.849015
Bola3	ENSMUSG00000045160	0.134517	0.580295	up	-0.132011	0.442688	down	0.266528	0.197393	up	1.32236	2.33e-07	up	0.358336
Bop1	ENSMUSG00000022557	0.715346	0.00715404	up	0.443051	0.0139871	up	0.272295	0.286279	up	-1.35332	1.34e-06	down	0.741919
Bora	ENSMUSG00000022070	-0.885555	0.0207669	down	-0.465515	0.0608835	down	-0.42004	0.280051	down	-1.49453	7e-05	down	0.963301
Borcs5	ENSMUSG00000042992	0.962111	6.31e-05	up	0.568251	0.000457	up	0.39386	0.0447576	up	0.757223	0.000102	up	0.63622
Borcs6	ENSMUSG00000045176	0.98738	0.00838033	up	0.743478	0.00594289	up	0.243903	0.503324	up	0.385435	0.237491	up	0.456806
Borcs7	ENSMUSG00000062376	-0.120754	0.693159	down	-0.123123	0.557625	down	0.00236863	0.995708	up	0.221095	0.377608	up	0.837228
Borcs8	ENSMUSG00000002345	0.709017	0.00813882	up	0.491384	0.00939011	up	0.217633	0.395348	up	0.0073528	0.976209	up	0.570347
Bpgm	ENSMUSG00000038871	0.31798	0.0895623	up	0.187207	0.161179	up	0.130773	0.483928	up	-0.0591047	0.739286	down	0.898797
Bphl	ENSMUSG00000038286	0.250773	0.486886	up	0.251615	0.311824	up	-0.000842	0.998688	down	0.272951	0.378248	up	0.704906
Bpnt1	ENSMUSG00000026617	0.199448	0.219253	up	0.118698	0.310804	up	0.0807495	0.630957	up	-0.158992	0.270501	down	0.923087
Bpnt2	ENSMUSG00000066324	-0.33224	0.00932295	down	-0.279464	0.00317239	down	-0.0527762	0.688438	down	-0.286709	0.011199	down	0.346253
Bptf	ENSMUSG00000040481	-0.561874	0.000978	down	-0.315264	0.00691852	down	-0.24661	0.0963458	down	0.76001	4.28e-06	up	0.842735
Braf	ENSMUSG00000002413	-0.392046	0.00192819	down	-0.233827	0.00792527	down	-0.15822	0.15279	down	0.772062	3.75e-08	up	0.750903
Brap	ENSMUSG00000029458	0.0313799	0.835177	up	-0.00791759	0.942029	down	0.0392975	0.784655	up	0.539912	3.27e-05	up	0.873976
Brat1	ENSMUSG00000000148	0.920935	0.00586079	up	0.677609	0.00332995	up	0.243327	0.466994	up	-1.26989	7.4e-05	down	0.46382
Brca1	ENSMUSG00000017146	-0.140994	0.770319	down	-0.0337492	0.916488	down	-0.107245	0.84003	down	-1.69452	5.66e-05	down	0.944838
Brca2	ENSMUSG00000041147	-0.519963	0.0112466	down	-0.390418	0.00585886	down	-0.129545	0.541873	down	-1.41139	9.09e-09	down	0.477435
Brcc3	ENSMUSG00000031201	-0.485264	0.00239742	down	-0.39691	0.000871	down	-0.0883535	0.566154	down	-0.0447141	0.753737	down	0.306294
Brd1	ENSMUSG00000022387	-0.025602	0.881058	down	0.014937	0.902569	up	-0.0405391	0.799938	down	0.572025	5.67e-05	up	0.865571
Brd2	ENSMUSG00000024335	0.0985134	0.39248	up	0.0506277	0.5484	up	0.0478857	0.686319	up	-1.53568	1.32e-14	down	0.993641
Brd3	ENSMUSG00000026918	-0.407553	0.0782455	down	-0.21394	0.191049	down	-0.193613	0.397973	down	-0.830352	0.000233	down	0.974293
Brd3os	ENSMUSG00000109946	0.180305	0.431259	up	0.13946	0.380357	up	0.0408446	0.879237	up	-0.19969	0.312111	down	0.838732
Brd4	ENSMUSG00000024002	-0.468138	0.209256	down	-0.0933283	0.755479	down	-0.37481	0.285824	down	0.537928	0.102228	up	0.693381
Brd7	ENSMUSG00000031660	-0.706493	4.61e-05	down	-0.42552	0.000254	down	-0.280973	0.0462034	down	-0.399246	0.00211036	down	0.576542
Brd8	ENSMUSG00000003778	-0.0463064	0.763767	down	-0.117974	0.229859	down	0.0716678	0.609414	up	0.32283	0.00903983	up	0.453442
Brd8dc	ENSMUSG00000049357	-0.249816	0.691868	down	0.00577186	0.990248	up	-0.255587	0.670477	down	0.447496	0.385324	up	0.834217
Brd9	ENSMUSG00000057649	-0.262065	0.0372874	down	-0.137229	0.125906	down	-0.124836	0.297874	down	-0.181178	0.105364	down	0.970206
Brdt	ENSMUSG00000029279	-0.255813	0.453252	down	-0.198569	0.414992	down	-0.0572436	0.882296	down	0.86323	0.00403927	up	0.844515
Brf1	ENSMUSG00000011158	-0.221333	0.230311	down	-0.0181665	0.905795	down	-0.203167	0.246244	down	-0.23585	0.147111	down	0.585386
Brf2	ENSMUSG00000031487	0.739407	0.0319598	up	0.580488	0.0156426	up	0.158919	0.672047	up	-0.659238	0.0321224	down	0.502863
Bri3	ENSMUSG00000047843	0.307968	0.425996	up	0.112337	0.702277	up	0.195631	0.612371	up	0.441695	0.182673	up	0.926571
Bri3bp	ENSMUSG00000037905	-0.0180796	0.907899	down	0.0772115	0.415943	up	-0.0952911	0.440671	down	0.572213	1.32e-05	up	0.460464
Brinp1	ENSMUSG00000028351	-0.178781	0.142993	down	-0.100386	0.256625	down	-0.0783944	0.521884	down	-0.810491	2.76e-08	down	0.943565
Brinp2	ENSMUSG00000004031	0.32709	0.0477698	up	0.283296	0.0176033	up	0.0437945	0.816623	up	-0.549675	0.000516	down	0.436142
Brinp3	ENSMUSG00000035131	0.0327413	0.882098	up	-0.0419956	0.774843	down	0.0747369	0.706616	up	-0.717714	7.99e-05	down	0.751149
Brip1	ENSMUSG00000034329	-0.679281	0.363479	down	-0.245286	0.539185	down	-0.433995	0.633735	down	-4.631	1.57e-08	down	0.9111
Brix1	ENSMUSG00000022247	-0.634079	0.00194816	down	-0.378952	0.00750795	down	-0.255127	0.15793	down	0.394031	0.0224696	up	0.748439
Brk1	ENSMUSG00000033940	1.02579	5.48e-05	up	0.762449	6.11e-05	up	0.263338	0.178775	up	-0.343472	0.0617703	down	0.258559
Brme1	ENSMUSG00000008129	0.86427	0.220417	up	0.650857	0.157507	up	0.213413	0.800763	up	-0.848262	0.172495	down	0.759771
Brms1	ENSMUSG00000080268	0.456783	0.0946103	up	0.252634	0.224677	up	0.204149	0.416984	up	2.07111	2.41e-09	up	0.943904
Brms1l	ENSMUSG00000012076	-0.14895	0.348454	down	-0.095002	0.406588	down	-0.0539483	0.750825	down	0.284256	0.0393639	up	0.911395
Brox	ENSMUSG00000046836	0.129716	0.282111	up	-0.000938	0.992097	down	0.130655	0.246244	up	-0.575149	4.37e-06	down	0.544396
Brpf1	ENSMUSG00000001632	0.306243	0.0461991	up	0.169759	0.126039	up	0.136484	0.353149	up	0.809946	1.28e-06	up	0.928978
Brpf3	ENSMUSG00000063952	0.0463813	0.876039	up	0.127705	0.490608	up	-0.0813237	0.771052	down	0.0587747	0.804925	up	0.65566
Brsk1	ENSMUSG00000035390	0.607856	0.00467525	up	0.475652	0.00266953	up	0.132204	0.519844	up	0.595736	0.00198892	up	0.375373
Brsk2	ENSMUSG00000053046	0.421172	0.0178374	up	0.388189	0.00361534	up	0.032983	0.87405	up	0.572993	0.00062	up	0.31017
Brwd1	ENSMUSG00000022914	-0.242515	0.014087	down	-0.164925	0.0197327	down	-0.0775895	0.407664	down	0.737773	2.29e-09	up	0.629663
Brwd3	ENSMUSG00000063663	-0.767804	6.58e-05	down	-0.424431	0.000702	down	-0.343372	0.0366473	down	-0.822777	1.56e-06	down	0.811721
Bscl2	ENSMUSG00000071657	0.468374	0.00386173	up	0.315936	0.00576928	up	0.152439	0.305867	up	-0.298422	0.031554	down	0.567722
Bsdc1	ENSMUSG00000040859	0.776494	6.61e-05	up	0.471864	0.000374	up	0.30463	0.0536903	up	0.553047	0.000347	up	0.574253
Bsg	ENSMUSG00000023175	0.90706	2.03e-05	up	0.520786	0.000208	up	0.386274	0.0226437	up	-0.603276	0.000166	down	0.662767
Bsn	ENSMUSG00000032589	0.451432	0.343188	up	0.593063	0.0788412	up	-0.141631	0.780487	down	1.92781	3.95e-05	up	0.393002
Btaf1	ENSMUSG00000040565	-0.430969	0.00158903	down	-0.244766	0.00944069	down	-0.186203	0.11857	down	0.867746	1.67e-08	up	0.834217
Btbd1	ENSMUSG00000025103	-0.28941	0.0282512	down	-0.222049	0.0192946	down	-0.0673604	0.62109	down	-0.714841	7.57e-07	down	0.521246
Btbd10	ENSMUSG00000038187	-0.0677077	0.620839	down	-0.0116501	0.91292	down	-0.0560576	0.670984	down	0.602214	5.29e-06	up	0.879724
Btbd11	ENSMUSG00000020042	0.263117	0.207483	up	0.147468	0.330324	up	0.115649	0.584832	up	0.34084	0.0646635	up	0.950938
Btbd17	ENSMUSG00000000202	0.763421	0.103473	up	0.607831	0.0636911	up	0.15559	0.771818	up	-0.14692	0.740908	down	0.605544
Btbd19	ENSMUSG00000073771	0.123193	0.807751	up	0.2034	0.542883	up	-0.0802076	0.877632	down	0.663883	0.08743	up	0.745925
Btbd2	ENSMUSG00000003344	0.901239	0.000995	up	0.602361	0.00171158	up	0.298878	0.210455	up	-0.0695852	0.77039	down	0.510567
Btbd3	ENSMUSG00000062098	-0.181602	0.286493	down	-0.141161	0.251511	down	-0.0404416	0.830425	down	1.76907	3.66e-12	up	0.769909
Btbd6	ENSMUSG00000002803	0.628592	0.0314072	up	0.422913	0.0405062	up	0.205679	0.477559	up	0.0820898	0.766131	up	0.700609
Btbd7	ENSMUSG00000041702	-0.0235952	0.878138	down	-0.0420807	0.678495	down	0.0184855	0.905738	up	0.0402025	0.740049	up	0.829781
Btbd8	ENSMUSG00000111375	-0.542958	0.00134176	down	-0.298392	0.0100384	down	-0.244566	0.0990293	down	0.938373	1.65e-07	up	0.883365
Btbd9	ENSMUSG00000062202	0.0848061	0.583514	up	0.128703	0.215311	up	-0.0438965	0.785022	down	0.492485	0.00037	up	0.51327
Btd	ENSMUSG00000021900	1.04326	0.000818	up	0.572153	0.00559322	up	0.471102	0.0927878	up	-0.302876	0.23426	down	0.879148
Btf3	ENSMUSG00000021660	-0.181754	0.251946	down	-0.255866	0.0225309	down	0.0741116	0.655094	up	-0.7028	1.37e-05	down	0.294382
Btf3l4	ENSMUSG00000028568	-0.172339	0.148072	down	-0.214682	0.0128996	down	0.0423424	0.748112	up	-0.280727	0.00958715	down	0.286698
Btg1	ENSMUSG00000036478	0.182798	0.618719	up	-0.060794	0.826563	down	0.243592	0.466994	up	0.0743787	0.818885	up	0.628868
Btg2	ENSMUSG00000020423	0.643942	0.0410864	up	0.522204	0.02565	up	0.121738	0.710336	up	1.48872	6.52e-06	up	0.487512
Btg3	ENSMUSG00000022863	-0.442132	0.194171	down	-0.390185	0.122401	down	-0.0519473	0.893598	down	1.86672	6.1e-07	up	0.589234
Btk	ENSMUSG00000031264	-0.108079	0.88669	down	-0.103022	0.835369	down	-0.00505659	0.996181	down	-0.224103	0.704101	down	0.950192
Btrc	ENSMUSG00000025217	0.0807494	0.511848	up	0.0285765	0.761704	up	0.0521729	0.669742	up	0.267952	0.0111203	up	0.934905
Bub1	ENSMUSG00000027379	0.7216	0.485308	up	0.329771	0.417877	up	0.391829	0.779272	up	-6.68074	6.39e-10	down	0.976107
Bub1b	ENSMUSG00000040084	-0.135689	0.764012	down	-0.134155	0.653585	down	-0.00153366	0.998269	down	-0.733835	0.039227	down	0.887181
Bub3	ENSMUSG00000066979	0.493618	0.00244445	up	0.276773	0.0133884	up	0.216845	0.135308	up	0.149344	0.278988	up	0.865714
Bud13	ENSMUSG00000032077	0.181805	0.41364	up	0.118054	0.452427	up	0.0637512	0.795066	up	-0.0246561	0.906246	down	0.917526
Bud23	ENSMUSG00000005378	0.513404	0.0617755	up	0.464746	0.0185914	up	0.0486578	0.884379	up	0.0414046	0.87731	up	0.415212
Bud31	ENSMUSG00000038722	0.233221	0.22712	up	0.309521	0.0222022	up	-0.0763001	0.716891	down	-0.533945	0.00264541	down	0.31017
Bves	ENSMUSG00000071317	-0.0313668	0.962519	down	0.15841	0.700817	up	-0.189777	0.742537	down	0.303126	0.52798	up	0.740529
Bysl	ENSMUSG00000023988	0.127633	0.561345	up	0.16614	0.242257	up	-0.0385071	0.880666	down	-1.10173	9.22e-07	down	0.589746
Bzw1	ENSMUSG00000051223	-0.102962	0.409376	down	-0.134041	0.117325	down	0.0310787	0.819613	up	-1.66093	1.35e-14	down	0.455896
Bzw2	ENSMUSG00000020547	0.0225833	0.900138	up	0.0265768	0.819913	up	-0.00399351	0.985491	down	-2.43427	3.65e-16	down	0.933318
C030006K11Rik	ENSMUSG00000116138	1.20524	0.0104243	up	0.919244	0.0070059	up	0.285992	0.538203	up	0.465063	0.260105	up	0.455896
C130074G19Rik	ENSMUSG00000039349	-0.47531	0.0477788	down	-0.105613	0.584011	down	-0.369697	0.0952263	down	2.03086	3.1e-10	up	0.550931
C1d	ENSMUSG00000000581	-0.23749	0.241391	down	-0.111104	0.442445	down	-0.126386	0.543375	down	-1.23441	9.96e-08	down	0.976834
C1galt1	ENSMUSG00000042460	-0.4266	0.012772	down	-0.253813	0.0317757	down	-0.172787	0.289247	down	-0.901506	9.53e-07	down	0.826417
C1galt1c1	ENSMUSG00000048970	0.273762	0.184288	up	0.0752774	0.64636	up	0.198485	0.301388	up	1.1375	5.75e-07	up	0.771647
C1qa	ENSMUSG00000036887	1.35872	6.05e-05	up	0.815542	0.000418	up	0.543178	0.0462034	up	1.14868	3.93e-05	up	0.59683
C1qb	ENSMUSG00000036905	0.913689	0.000228	up	0.644813	0.00037	up	0.268876	0.174324	up	1.25412	2.56e-07	up	0.360101
C1qbp	ENSMUSG00000018446	-0.599602	0.00614836	down	-0.297552	0.043365	down	-0.30205	0.139463	down	-0.714105	0.000435	down	0.994653
C1qc	ENSMUSG00000036896	1.60393	0.000144	up	1.03386	0.000448	up	0.570076	0.0967022	up	0.358466	0.268012	up	0.482546
C1ql1	ENSMUSG00000045532	1.35757	0.0026343	up	0.669205	0.0151011	up	0.688366	0.121177	up	-2.20653	1.5e-06	down	0.985445
C1ql2	ENSMUSG00000036907	0.559444	0.318626	up	0.0214301	0.966571	up	0.538014	0.252347	up	2.53112	7.69e-06	up	0.612603
C1ql3	ENSMUSG00000049630	-0.115154	0.683349	down	0.187868	0.327016	up	-0.303021	0.194702	down	1.85607	5.4e-09	up	0.323362
C1qtnf1	ENSMUSG00000017446	0.00401283	0.997675	up	0.137069	0.745606	up	-0.133057	0.868189	down	-2.05771	0.000346	down	0.840243
C1qtnf12	ENSMUSG00000023571	1.41761	0.00435367	up	0.919692	0.0056336	up	0.497916	0.301561	up	-1.05043	0.0148281	down	0.638596
C1qtnf2	ENSMUSG00000046491	1.1266	0.220595	up	0.412463	0.411711	up	0.714134	0.512497	up	-3.97694	9.35e-06	down	0.885491
C1qtnf4	ENSMUSG00000040794	1.63009	0.000303	up	1.19476	0.000226	up	0.43533	0.261595	up	-0.96453	0.0076479	down	0.324141
C1qtnf5	ENSMUSG00000079592	1.23777	0.0222258	up	0.720498	0.0595044	up	0.517269	0.314694	up	0.51332	0.289356	up	0.870833
C1qtnf6	ENSMUSG00000022440	0.247863	0.838049	up	0.683487	0.0812991	up	-0.435624	0.735149	down	-6.26724	1.34e-09	down	0.517205
C1qtnf7	ENSMUSG00000061535	-0.357046	0.5824	down	-0.535575	0.172413	down	0.178529	0.806446	up	-0.897694	0.0917969	down	0.51679
C1ra	ENSMUSG00000055172	0.333905	0.618699	up	0.254199	0.603306	up	0.0797067	0.914546	up	1.07255	0.0512509	up	0.904698
C1s1	ENSMUSG00000038521	0.841991	0.17623	up	0.677188	0.117472	up	0.164804	0.818935	up	0.179304	0.759703	up	0.662391
C2	ENSMUSG00000024371	-0.194189	0.8059	down	-0.537914	0.294108	down	0.343725	0.61785	up	1.07249	0.0793212	up	0.482327
C2cd2	ENSMUSG00000045975	0.144374	0.475618	up	-0.00677901	0.966972	down	0.151153	0.433379	up	-0.828768	2.32e-05	down	0.662767
C2cd2l	ENSMUSG00000032120	0.874605	9.77e-05	up	0.596778	0.000219	up	0.277827	0.116457	up	0.634753	0.000449	up	0.368365
C2cd3	ENSMUSG00000047248	-0.151781	0.422613	down	-0.107538	0.433736	down	-0.0442433	0.828877	down	1.17418	4.42e-08	up	0.881607
C2cd4c	ENSMUSG00000045912	1.1687	0.0122097	up	1.10969	0.00167245	up	0.0590084	0.917109	up	0.415559	0.31238	up	0.27248
C2cd5	ENSMUSG00000030279	-0.26041	0.0657327	down	-0.164469	0.1069	down	-0.0959409	0.49228	down	0.774097	7.37e-07	up	0.826334
C330007P06Rik	ENSMUSG00000006423	-0.192395	0.142238	down	-0.129106	0.173765	down	-0.0632887	0.640017	down	0.981039	3.11e-09	up	0.816312
C330018D20Rik	ENSMUSG00000024592	-0.121681	0.619645	down	-0.150861	0.358675	down	0.0291806	0.91775	up	0.219807	0.277013	up	0.674924
C3ar1	ENSMUSG00000040552	-0.905305	0.0469477	down	-0.714111	0.0214211	down	-0.191194	0.710391	down	-0.675444	0.0963125	down	0.532997
C4b	ENSMUSG00000073418	1.17978	0.000493	up	0.779634	0.00167245	up	0.400148	0.135308	up	2.17223	6.37e-09	up	0.494242
C77080	ENSMUSG00000050390	0.601433	0.109623	up	0.607287	0.0274153	up	-0.00585352	0.990896	down	0.919987	0.00757906	up	0.385191
C87436	ENSMUSG00000046679	0.519904	0.0200922	up	0.38989	0.0163741	up	0.130013	0.559688	up	0.771022	0.000314	up	0.522209
C9orf72	ENSMUSG00000028300	0.0317161	0.86276	up	-0.0775008	0.496514	down	0.109217	0.482345	up	-0.701325	1.12e-05	down	0.50948
Caap1	ENSMUSG00000028578	-0.462983	0.0499045	down	-0.262072	0.120521	down	-0.200911	0.380895	down	0.380677	0.0708335	up	0.914698
Cab39	ENSMUSG00000036707	-0.125539	0.193857	down	-0.0835995	0.229932	down	-0.0419392	0.677912	down	0.410498	2.62e-05	up	0.844964
Cab39l	ENSMUSG00000021981	-0.142052	0.350498	down	-0.159677	0.131504	down	0.0176258	0.924676	up	0.501042	0.000413	up	0.51327
Cabcoco1	ENSMUSG00000019945	-0.00167315	0.998449	down	-0.135397	0.725139	down	0.133724	0.82084	up	-0.352517	0.440258	down	0.801812
Cabin1	ENSMUSG00000020196	0.157251	0.4092	up	0.18758	0.150097	up	-0.0303291	0.891515	down	-0.260927	0.10981	down	0.517242
Cables1	ENSMUSG00000040957	0.475458	0.0353252	up	0.380388	0.0220401	up	0.0950702	0.684916	up	1.15671	1.91e-06	up	0.490185
Cables2	ENSMUSG00000038990	0.206917	0.331219	up	0.0519407	0.749915	up	0.154977	0.457473	up	-0.574303	0.00281948	down	0.818825
Cabp1	ENSMUSG00000029544	0.00400339	0.988059	up	0.263308	0.0836596	up	-0.259305	0.164977	down	2.39637	5.22e-13	up	0.258324
Cabp7	ENSMUSG00000009075	0.777612	0.0359804	up	0.395238	0.187211	up	0.382374	0.197838	up	4.60139	8.86e-14	up	0.98907
Cabyr	ENSMUSG00000024430	-0.114001	0.884114	down	-0.0899745	0.858377	down	-0.024026	0.980085	down	-0.605261	0.297988	down	0.969124
Cacfd1	ENSMUSG00000015488	0.434829	0.0096025	up	0.251297	0.0286665	up	0.183533	0.246383	up	-0.556221	0.000407	down	0.85421
Cachd1	ENSMUSG00000028532	-0.215379	0.455064	down	-0.228748	0.255768	down	0.0133698	0.971652	up	0.832172	0.0012904	up	0.638225
Cacna1a	ENSMUSG00000034656	-0.304403	0.297367	down	-0.0383001	0.874025	down	-0.266103	0.332302	down	0.0684438	0.803146	up	0.6766
Cacna1b	ENSMUSG00000004113	-0.019109	0.950564	down	0.0929421	0.629359	up	-0.112051	0.671132	down	-0.808923	0.000635	down	0.662391
Cacna1c	ENSMUSG00000051331	-0.0378814	0.883333	down	-0.00585818	0.974906	down	-0.0320233	0.901889	down	0.0540983	0.791556	up	0.961003
Cacna1d	ENSMUSG00000015968	-0.378089	0.0749345	down	-0.130518	0.406712	down	-0.24757	0.217728	down	-0.30651	0.106083	down	0.795482
Cacna1e	ENSMUSG00000004110	-0.155773	0.451853	down	-0.11996	0.415316	down	-0.0358134	0.879889	down	0.325434	0.0645579	up	0.848638
Cacna1g	ENSMUSG00000020866	0.43156	0.0687021	up	0.385437	0.0209854	up	0.0461236	0.874148	up	-1.42481	1.6e-07	down	0.44378
Cacna1h	ENSMUSG00000024112	0.430072	0.16471	up	0.338851	0.122073	up	0.0912205	0.795086	up	0.0217113	0.943017	up	0.674173
Cacna1i	ENSMUSG00000022416	0.458332	0.202194	up	0.457519	0.072145	up	0.000813	0.998848	up	0.17858	0.588001	up	0.484487
Cacna2d1	ENSMUSG00000040118	-0.462787	0.00385686	down	-0.275616	0.0136886	down	-0.187172	0.191953	down	-0.409784	0.00371039	down	0.781915
Cacna2d2	ENSMUSG00000010066	0.0592593	0.848161	up	0.0153858	0.94522	up	0.0438734	0.889789	up	0.488779	0.0377525	up	0.967162
Cacna2d3	ENSMUSG00000021991	-0.155839	0.412488	down	0.0457631	0.757954	up	-0.201602	0.240871	down	0.517995	0.00235989	up	0.461369
Cacna2d4	ENSMUSG00000041460	0.226554	0.703195	up	0.264734	0.559677	up	-0.0381791	0.951339	down	2.84185	1.01e-06	up	0.788383
Cacnb1	ENSMUSG00000020882	0.518465	0.0264227	up	0.419047	0.0139795	up	0.0994182	0.683758	up	0.748241	0.0007	up	0.455269
Cacnb2	ENSMUSG00000057914	-0.138686	0.348025	down	-0.213303	0.0401208	down	0.0746173	0.611758	up	1.13003	1.18e-09	up	0.310991
Cacnb3	ENSMUSG00000003352	0.372131	0.0563263	up	0.320896	0.023478	up	0.0512346	0.816623	up	0.438904	0.0131725	up	0.455269
Cacnb4	ENSMUSG00000017412	-0.372223	0.00578185	down	-0.172613	0.0655164	down	-0.199611	0.103731	down	1.30604	1.06e-11	up	0.932975
Cacng2	ENSMUSG00000019146	-0.644447	0.0166665	down	-0.27524	0.150042	down	-0.369207	0.137005	down	0.75271	0.00233509	up	0.879567
Cacng3	ENSMUSG00000066189	-0.22483	0.24793	down	0.0332881	0.834246	up	-0.258118	0.154989	down	0.0914816	0.607742	up	0.414458
Cacng4	ENSMUSG00000020723	-0.27482	0.160995	down	0.00801152	0.958843	up	-0.282831	0.151799	down	-2.91911	2.54e-15	down	0.421175
Cacng5	ENSMUSG00000040373	0.352353	0.405281	up	0.282929	0.332065	up	0.0694236	0.89065	up	-0.333267	0.366868	down	0.807416
Cacng6	ENSMUSG00000078815	-0.368745	0.737332	down	0.070818	0.907041	up	-0.439563	0.737521	down	-3.61786	8.4e-05	down	0.8092
Cacng7	ENSMUSG00000069806	0.849858	0.000262	up	0.467766	0.00256725	up	0.382092	0.0568873	up	0.2949	0.102979	up	0.849724
Cacng8	ENSMUSG00000053395	0.784742	0.0256638	up	0.541077	0.0305165	up	0.243665	0.482182	up	0.365043	0.243709	up	0.650502
Cactin	ENSMUSG00000034889	0.403872	0.116448	up	0.257059	0.166198	up	0.146813	0.574032	up	0.649786	0.00602656	up	0.847917
Cacul1	ENSMUSG00000033417	-0.250337	0.0915547	down	-0.167583	0.116855	down	-0.0827542	0.583828	down	0.630052	2.97e-05	up	0.785927
Cacybp	ENSMUSG00000014226	-0.521244	0.0155173	down	-0.329973	0.0304432	down	-0.191271	0.34877	down	0.0882588	0.655345	up	0.744322
Cad	ENSMUSG00000013629	0.698061	0.0165774	up	0.616146	0.00346975	up	0.0819148	0.806446	up	-0.448635	0.0798127	down	0.339269
Cadm1	ENSMUSG00000032076	-0.198656	0.110091	down	-0.199194	0.0267122	down	0.000538	0.998116	up	-0.408317	0.000596	down	0.38793
Cadm2	ENSMUSG00000064115	-0.788066	0.000443	down	-0.424299	0.00474609	down	-0.363767	0.0637539	down	-0.815097	4.79e-05	down	0.897574
Cadm3	ENSMUSG00000005338	0.309277	0.0488816	up	0.217514	0.0532437	up	0.0917624	0.566192	up	-0.728454	8.66e-06	down	0.674771
Cadm4	ENSMUSG00000054793	1.01918	9.19e-05	up	0.6856	0.000199	up	0.333582	0.111304	up	-1.22663	4.46e-07	down	0.387316
Cadps	ENSMUSG00000054423	-0.0878154	0.38373	down	-0.0805192	0.255651	down	-0.00729616	0.953987	down	0.0615212	0.489798	up	0.697196
Cadps2	ENSMUSG00000017978	-0.197254	0.128493	down	-0.18343	0.0492947	down	-0.0138239	0.93378	down	0.0375165	0.760637	up	0.476052
Cage1	ENSMUSG00000044566	0.756096	0.0125486	up	0.520452	0.0224245	up	0.235644	0.380895	up	2.16144	4.81e-09	up	0.609824
Calb1	ENSMUSG00000028222	-0.0151234	0.961152	down	-0.0782655	0.693932	down	0.063142	0.818626	up	1.67797	1.85e-08	up	0.7847
Calb2	ENSMUSG00000003657	0.793802	0.224583	up	0.0191895	0.972816	up	0.774612	0.204679	up	0.194986	0.750224	up	0.52423
Calca	ENSMUSG00000030669	1.2359	0.239813	up	-0.114779	0.873804	down	1.35068	0.224748	up	-2.02831	0.0278657	down	0.447107
Calcoco1	ENSMUSG00000023055	0.15367	0.279476	up	0.186046	0.0673367	up	-0.0323756	0.838198	down	1.48326	3.17e-12	up	0.398751
Calcrl	ENSMUSG00000059588	-0.360076	0.0386937	down	-0.362385	0.00369038	down	0.00230934	0.992954	up	-1.36356	1.23e-09	down	0.29707
Cald1	ENSMUSG00000029761	-0.643661	0.00087	down	-0.439805	0.00137738	down	-0.203856	0.220492	down	0.172294	0.277178	up	0.467931
Calhm2	ENSMUSG00000033033	-0.13344	0.821562	down	0.227878	0.583054	up	-0.361318	0.419899	down	2.32023	7.72e-06	up	0.521285
Calhm5	ENSMUSG00000049872	0.115506	0.739561	up	0.181682	0.424637	up	-0.0661756	0.855617	down	0.408295	0.136626	up	0.672023
Calm1	ENSMUSG00000001175	0.0297507	0.828308	up	0.0480555	0.598507	up	-0.0183048	0.895539	down	-0.357139	0.00117826	down	0.786778
Calm2	ENSMUSG00000036438	-0.365638	0.00924187	down	-0.199432	0.0429477	down	-0.166206	0.194251	down	-0.48127	0.000281	down	0.921695
Calm3	ENSMUSG00000019370	0.602001	0.000531	up	0.396736	0.00121931	up	0.205265	0.158861	up	-0.914936	2.21e-07	down	0.502425
Calml4	ENSMUSG00000032246	-0.100637	0.848846	down	-0.117467	0.741426	down	0.0168305	0.978427	up	0.183874	0.659857	up	0.898884
Caln1	ENSMUSG00000060371	-0.195316	0.15502	down	-0.124138	0.20752	down	-0.0711777	0.617623	down	-1.0706	1.42e-09	down	0.867336
Calr	ENSMUSG00000003814	0.191692	0.184407	up	0.046294	0.686978	up	0.145398	0.287093	up	-0.084855	0.52058	down	0.729291
Calu	ENSMUSG00000029767	-0.145175	0.306657	down	-0.16054	0.101703	down	0.0153648	0.932023	up	-1.33232	2.56e-11	down	0.490048
Caly	ENSMUSG00000025468	1.20976	7.06e-05	up	0.846422	0.000118	up	0.363335	0.128922	up	-0.5641	0.0130526	down	0.323362
Camk1	ENSMUSG00000030272	0.258275	0.039317	up	0.172824	0.0521943	up	0.0854519	0.495299	up	-0.314016	0.00619504	down	0.726014
Camk1d	ENSMUSG00000039145	-0.128425	0.451356	down	-0.0569956	0.658639	down	-0.0714292	0.675478	down	0.718759	1.68e-05	up	0.97353
Camk1g	ENSMUSG00000016179	0.746459	0.000962	up	0.471798	0.0026112	up	0.27466	0.163425	up	-0.0181269	0.929095	down	0.609824
Camk2a	ENSMUSG00000024617	-0.083644	0.800692	down	0.130191	0.556758	up	-0.213835	0.440426	down	1.96678	1.68e-08	up	0.51327
Camk2b	ENSMUSG00000057897	0.305173	0.0429528	up	0.265191	0.0159483	up	0.0399819	0.814887	up	-0.492591	0.000613	down	0.420259
Camk2d	ENSMUSG00000053819	-0.015255	0.949443	down	-0.168091	0.226604	down	0.152836	0.413733	up	0.0386393	0.835699	up	0.374258
Camk2g	ENSMUSG00000021820	-0.059364	0.656717	down	-0.0301692	0.760592	down	-0.0291949	0.834441	down	0.568771	7.69e-06	up	0.997751
Camk2n1	ENSMUSG00000046447	-0.0286288	0.902938	down	0.129289	0.366965	up	-0.157918	0.391485	down	2.97922	1.68e-15	up	0.420033
Camk2n2	ENSMUSG00000051146	0.38809	0.300267	up	0.209607	0.422347	up	0.178483	0.655063	up	-0.793917	0.0164596	down	0.974685
Camk4	ENSMUSG00000038128	-0.0766534	0.526525	down	-0.0961902	0.236732	down	0.0195368	0.887832	up	-1.77269	1.15e-15	down	0.5847
Camkk1	ENSMUSG00000020785	0.795046	0.00301729	up	0.526661	0.00780681	up	0.268385	0.235886	up	2.81657	1.38e-12	up	0.5847
Camkk2	ENSMUSG00000029471	0.364672	0.0482811	up	0.315825	0.018702	up	0.0488471	0.815402	up	0.0136356	0.939968	up	0.436142
Camkmt	ENSMUSG00000071037	-0.297482	0.167862	down	-0.207028	0.168867	down	-0.090454	0.699653	down	-0.316543	0.0986405	down	0.799384
Camkv	ENSMUSG00000032936	0.579916	0.0084335	up	0.46653	0.00382222	up	0.113386	0.609541	up	-0.921339	2.43e-05	down	0.381805
Caml	ENSMUSG00000021501	0.392401	0.0178933	up	0.159155	0.166121	up	0.233247	0.137005	up	-0.607517	0.000152	down	0.837832
Camsap1	ENSMUSG00000026933	-0.0342303	0.799173	down	-0.0154261	0.874494	down	-0.0188042	0.893535	down	-0.348297	0.00142822	down	0.992412
Camsap2	ENSMUSG00000041570	-0.355611	0.00240115	down	-0.248176	0.0031796	down	-0.107435	0.305751	down	-0.233728	0.0188767	down	0.486756
Camsap3	ENSMUSG00000044433	0.315209	0.20259	up	0.324665	0.0457364	up	-0.00945575	0.979226	down	-2.07388	2.76e-10	down	0.459545
Camta1	ENSMUSG00000014592	-0.573695	0.000877	down	-0.427358	0.000774	down	-0.146338	0.329232	down	1.06366	2.06e-08	up	0.354257
Camta2	ENSMUSG00000040712	0.0467891	0.914235	up	0.278154	0.291297	up	-0.231365	0.499041	down	1.69777	5.13e-06	up	0.436142
Cand1	ENSMUSG00000020114	-0.171842	0.099551	down	-0.159425	0.0345139	down	-0.0124171	0.924692	down	0.378332	0.000206	up	0.450504
Cand2	ENSMUSG00000030319	0.436127	0.368365	up	0.0392023	0.915026	up	0.396924	0.410148	up	-0.899576	0.0320527	down	0.692634
Cant1	ENSMUSG00000025575	0.571048	0.00376289	up	0.353376	0.00988294	up	0.217672	0.222631	up	0.0171152	0.925986	up	0.713645
Canx	ENSMUSG00000020368	-0.182842	0.138317	down	-0.119011	0.180804	down	-0.0638309	0.616763	down	-0.0440611	0.704351	down	0.839927
Cap1	ENSMUSG00000028656	-0.0175368	0.907497	down	0.0178799	0.863541	up	-0.0354167	0.797657	down	0.520518	3.03e-05	up	0.845273
Cap2	ENSMUSG00000021373	0.137663	0.426616	up	0.182249	0.131237	up	-0.0445858	0.808558	down	2.52511	2.17e-15	up	0.458397
Capn1	ENSMUSG00000024942	0.575394	0.0346757	up	0.466612	0.0166022	up	0.108782	0.713147	up	-0.00362092	0.988765	down	0.471968
Capn10	ENSMUSG00000026270	1.11524	0.000723	up	0.485658	0.0193121	up	0.629582	0.0444223	up	-0.972401	0.000644	down	0.82692
Capn11	ENSMUSG00000058626	-1.8527	0.234592	down	-0.527575	0.666392	down	-1.32513	0.370435	down	0.827653	0.56683	up	0.81298
Capn15	ENSMUSG00000037326	0.752136	0.011817	up	0.581153	0.00747692	up	0.170983	0.563662	up	0.552723	0.0348945	up	0.451505
Capn2	ENSMUSG00000026509	-0.164877	0.285129	down	-0.159727	0.140255	down	-0.00514961	0.980512	down	0.13414	0.326217	up	0.582827
Capn3	ENSMUSG00000079110	0.16584	0.627291	up	0.310006	0.164693	up	-0.144166	0.664902	down	0.374672	0.181287	up	0.436142
Capn5	ENSMUSG00000035547	0.15739	0.361099	up	0.110735	0.356247	up	0.0466546	0.808558	up	-1.13395	1.8e-08	down	0.868016
Capn6	ENSMUSG00000067276	-0.42699	0.26891	down	-0.156338	0.58181	down	-0.270652	0.486626	down	-0.286238	0.408044	down	0.898797
Capn7	ENSMUSG00000021893	-0.201022	0.133875	down	-0.200481	0.0367703	down	-0.000541	0.998209	down	-0.157513	0.188956	down	0.421175
Capns1	ENSMUSG00000001794	0.625529	0.000362	up	0.219511	0.0472914	up	0.406018	0.0145963	up	-0.147369	0.290021	down	0.512571
Caprin1	ENSMUSG00000027184	-0.108175	0.347035	down	-0.136312	0.0880163	down	0.0281376	0.824079	up	-0.514334	9.34e-06	down	0.425902
Caprin2	ENSMUSG00000030309	-0.23612	0.272814	down	-0.258393	0.0904308	down	0.0222729	0.934057	up	0.751462	0.000257	up	0.47044
Capsl	ENSMUSG00000039676	-0.234528	0.643686	down	-0.0248091	0.947726	down	-0.209719	0.681415	down	-0.455892	0.273092	down	0.861613
Capza1	ENSMUSG00000070372	0.122947	0.521354	up	-0.0298277	0.840903	down	0.152775	0.38877	up	-0.391138	0.0165406	down	0.585761
Capza2	ENSMUSG00000015733	-0.0649297	0.581717	down	-0.058843	0.473472	down	-0.00608678	0.966653	down	-0.501487	1.02e-05	down	0.826553
Capzb	ENSMUSG00000028745	-0.225575	0.0588451	down	-0.244008	0.00597815	down	0.0184336	0.898693	up	-0.329621	0.00297302	down	0.282231
Car10	ENSMUSG00000056158	-0.585638	0.00138892	down	-0.438903	0.001209	down	-0.146735	0.362391	down	1.87076	1.6e-12	up	0.364021
Car11	ENSMUSG00000003273	0.739971	0.00176584	up	0.453739	0.00611513	up	0.286232	0.165595	up	0.59045	0.00382186	up	0.694461
Car12	ENSMUSG00000032373	0.13342	0.649879	up	0.135216	0.533092	up	-0.0017954	0.996238	down	2.47768	5.41e-11	up	0.812954
Car13	ENSMUSG00000027555	0.58567	0.238632	up	-0.0116551	0.979914	down	0.597325	0.169323	up	1.83533	0.000134	up	0.499689
Car14	ENSMUSG00000038526	1.09308	0.00958508	up	0.582552	0.073387	up	0.510525	0.136114	up	3.31558	6.06e-10	up	0.94296
Car15	ENSMUSG00000090236	0.443974	0.220694	up	0.453189	0.0799186	up	-0.00921571	0.985491	down	0.776287	0.0167053	up	0.482327
Car2	ENSMUSG00000027562	0.327215	0.0677029	up	0.118801	0.390152	up	0.208414	0.196796	up	3.67258	5.68e-18	up	0.817923
Car4	ENSMUSG00000000805	-0.518504	0.0911656	down	-0.399532	0.0766737	down	-0.118972	0.710938	down	1.38201	1.33e-05	up	0.626194
Car5b	ENSMUSG00000031373	0.0251986	0.956508	up	-0.0526259	0.858232	down	0.0778244	0.865626	up	-0.730041	0.0283168	down	0.880494
Car7	ENSMUSG00000031883	0.561112	0.0990154	up	0.271858	0.278561	up	0.289254	0.375352	up	0.855862	0.00618795	up	0.984734
Car8	ENSMUSG00000041261	1.05281	0.309805	up	-0.284425	0.720677	down	1.33724	0.167038	up	-0.152283	0.87731	down	0.388576
Card19	ENSMUSG00000037960	0.292906	0.592804	up	0.430936	0.226389	up	-0.138031	0.814913	down	-0.0955156	0.846339	down	0.539278
Card6	ENSMUSG00000041849	0.255758	0.700284	up	0.442662	0.350919	up	-0.186904	0.763117	down	1.94947	0.000653	up	0.573985
Card9	ENSMUSG00000026928	1.08367	0.0839066	up	0.632992	0.149371	up	0.450673	0.477504	up	0.135929	0.822134	up	0.901577
Carf	ENSMUSG00000026017	-0.225924	0.154414	down	-0.143937	0.197195	down	-0.0819878	0.623874	down	-0.699886	1.68e-05	down	0.865379
Carhsp1	ENSMUSG00000008393	0.999197	0.000713	up	0.692692	0.00120278	up	0.306505	0.214415	up	1.09997	4.41e-05	up	0.436142
Carm1	ENSMUSG00000032185	0.150612	0.53955	up	0.189949	0.249207	up	-0.0393374	0.888428	down	-0.0924783	0.66745	down	0.590612
Carmil1	ENSMUSG00000021338	-0.158162	0.201055	down	-0.0390367	0.680898	down	-0.119125	0.32392	down	-1.5625	7.32e-14	down	0.744975
Carmil2	ENSMUSG00000050357	0.0604392	0.903161	up	0.0449117	0.897002	up	0.0155275	0.977986	up	0.461018	0.205232	up	0.977544
Carmil3	ENSMUSG00000022211	0.590108	0.0249547	up	0.418522	0.0176813	up	0.171586	0.541306	up	-2.04798	1.21e-09	down	0.612474
Carnmt1	ENSMUSG00000024726	-0.700498	0.00131838	down	-0.303427	0.0360976	down	-0.397071	0.0488972	down	0.436858	0.0165786	up	0.833489
Carns1	ENSMUSG00000075289	1.69773	0.00239998	up	0.897579	0.0321306	up	0.800152	0.0763451	up	3.09567	1.96e-07	up	0.938547
Cars	ENSMUSG00000010755	-0.000266	0.999058	down	0.0375122	0.735243	up	-0.037778	0.816623	down	-0.871522	9.39e-08	down	0.803529
Cars2	ENSMUSG00000056228	0.658413	0.0163789	up	0.308894	0.094841	up	0.349519	0.185916	up	-0.773395	0.00214391	down	0.951679
Cartpt	ENSMUSG00000021647	2.3198	0.000812	up	1.04002	0.0183718	up	1.27979	0.049214	up	-0.100836	0.870024	down	0.871146
Casc1	ENSMUSG00000043541	0.0157897	0.979981	up	-0.235594	0.516088	down	0.251384	0.612358	up	0.461164	0.283662	up	0.5847
Casc3	ENSMUSG00000078676	-0.364725	0.038062	down	-0.141274	0.268697	down	-0.223451	0.174642	down	0.43115	0.00723981	up	0.831302
Casd1	ENSMUSG00000015189	0.196977	0.0779022	up	0.0256967	0.777245	up	0.17128	0.107708	up	-0.413838	0.000162	down	0.478076
Cask	ENSMUSG00000031012	-0.432056	0.00126388	down	-0.220062	0.014	down	-0.211995	0.0783638	down	-1.40896	7.88e-13	down	0.979377
Caskin1	ENSMUSG00000033597	0.495869	0.0384059	up	0.362774	0.033575	up	0.133095	0.588241	up	-0.213517	0.322092	down	0.605544
Caskin2	ENSMUSG00000034471	0.806338	0.0885547	up	0.48406	0.141608	up	0.322278	0.508406	up	-0.381525	0.375381	down	0.884494
Casp1	ENSMUSG00000025888	-0.484829	0.322559	down	-0.329369	0.328112	down	-0.155459	0.778818	down	-0.302626	0.488571	down	0.875797
Casp12	ENSMUSG00000025887	0.242502	0.642796	up	-0.146279	0.733256	down	0.388781	0.399326	up	0.665032	0.118101	up	0.548648
Casp2	ENSMUSG00000029863	0.17178	0.338246	up	0.000503	0.997332	up	0.171277	0.311946	up	-0.347453	0.0265036	down	0.598926
Casp3	ENSMUSG00000031628	-0.268815	0.195878	down	-0.206772	0.100559	down	-0.0620426	0.813665	down	-5.04854	9.27e-20	down	0.724322
Casp6	ENSMUSG00000027997	-0.00525444	0.991466	down	0.32534	0.226936	up	-0.330594	0.420774	down	-0.83458	0.0198549	down	0.382888
Casp7	ENSMUSG00000025076	0.227912	0.567778	up	0.392651	0.0496434	up	-0.164739	0.728335	down	-4.67179	2.6e-14	down	0.415424
Casp8	ENSMUSG00000026029	-0.553011	0.132474	down	-0.236387	0.344764	down	-0.316624	0.407061	down	-1.32242	0.000211	down	0.928167
Casp8ap2	ENSMUSG00000028282	-0.505717	0.00408304	down	-0.430525	0.00116364	down	-0.0751914	0.672257	down	0.219316	0.143892	up	0.293069
Casp9	ENSMUSG00000028914	0.280142	0.354997	up	0.302794	0.143823	up	-0.0226523	0.953176	down	-0.0350502	0.902907	down	0.545851
Casq2	ENSMUSG00000027861	1.31893	0.0209918	up	1.04777	0.0197128	up	0.271161	0.60469	up	2.90888	1.7e-06	up	0.456512
Casr	ENSMUSG00000051980	2.4361	0.00394988	up	0.405449	0.23105	up	2.03065	0.049214	up	-6.70386	2.94e-11	down	0.316288
Cast	ENSMUSG00000021585	-0.000248	0.999409	down	-0.120635	0.575125	down	0.120387	0.651062	up	2.05048	1.82e-09	up	0.627999
Castor2	ENSMUSG00000015944	0.1805	0.490443	up	0.243899	0.175274	up	-0.0633991	0.819121	down	1.15499	8.05e-06	up	0.499689
Casz1	ENSMUSG00000028977	-0.353593	0.531426	down	0.0198218	0.962931	up	-0.373415	0.509997	down	-1.03284	0.029661	down	0.704551
Cat	ENSMUSG00000027187	-0.320151	0.0370114	down	-0.346222	0.00254786	down	0.0260708	0.890168	up	-1.45966	2.96e-11	down	0.258559
Catip	ENSMUSG00000073650	-0.582325	0.256758	down	-0.169453	0.678114	down	-0.412872	0.393613	down	0.937699	0.0389105	up	0.828278
Catsper2	ENSMUSG00000033486	-0.687002	0.0414664	down	-0.571016	0.0196912	down	-0.115985	0.754478	down	0.588905	0.0504221	up	0.461583
Catspere1	ENSMUSG00000102483	-1.62543	0.113354	down	-1.24938	0.172469	down	-0.376046	0.605204	down	5.47068	2.82e-07	up	0.64639
Catspere2	ENSMUSG00000091476	-0.27045	0.360348	down	-0.230347	0.32408	down	-0.0401026	0.894286	down	4.2451	2.52e-15	up	0.740953
Catsperg1	ENSMUSG00000049676	-0.112255	0.898748	down	-0.371476	0.434483	down	0.259222	0.762591	up	-1.25444	0.0467477	down	0.6357
Catsperz	ENSMUSG00000050623	0.241026	0.629325	up	0.0327461	0.930844	up	0.20828	0.673058	up	0.0535345	0.905041	up	0.86834
Cav1	ENSMUSG00000007655	0.000344	0.998988	up	-0.153408	0.259027	down	0.153753	0.452973	up	-1.62179	5.63e-10	down	0.403765
Cav2	ENSMUSG00000000058	-0.645265	0.0010995	down	-0.264418	0.0384796	down	-0.380846	0.0420957	down	-0.687587	0.000123	down	0.750593
Cavin1	ENSMUSG00000004044	0.350415	0.141104	up	0.289001	0.0909344	up	0.0614141	0.819596	up	0.604508	0.00571032	up	0.608349
Cavin2	ENSMUSG00000045954	0.154003	0.589407	up	-0.0249084	0.913015	down	0.178912	0.482389	up	1.33691	2.36e-06	up	0.688638
Cavin3	ENSMUSG00000037060	0.403763	0.23657	up	0.343008	0.160704	up	0.0607545	0.879865	up	0.819298	0.00784087	up	0.658865
Cavin4	ENSMUSG00000028348	-0.206442	0.695091	down	0.0347299	0.926737	up	-0.241172	0.64574	down	-0.802452	0.0578303	down	0.781006
Cbarp	ENSMUSG00000035640	0.850639	0.00415671	up	0.730364	0.00112434	up	0.120275	0.689353	up	0.229503	0.372402	up	0.286698
Cbfa2t2	ENSMUSG00000038533	-0.183996	0.116863	down	-0.118301	0.161584	down	-0.0656953	0.583124	down	0.497516	3.05e-05	up	0.839927
Cbfa2t3	ENSMUSG00000006362	-0.242636	0.606228	down	0.0774216	0.840903	up	-0.320057	0.412058	down	2.514	2.55e-07	up	0.624079
Cbfb	ENSMUSG00000031885	-0.430109	0.0104654	down	-0.230215	0.0459579	down	-0.199894	0.202601	down	-0.712647	2.12e-05	down	0.941036
Cbl	ENSMUSG00000034342	0.011116	0.969965	up	0.0220863	0.912529	up	-0.0109702	0.972953	down	0.492166	0.0209655	up	0.955537
Cblb	ENSMUSG00000022637	-0.280636	0.199162	down	-0.157014	0.317811	down	-0.123622	0.580291	down	-0.259347	0.180571	down	0.950938
Cbll1	ENSMUSG00000020659	-0.603565	0.0025255	down	-0.328704	0.0163079	down	-0.274861	0.124497	down	0.20115	0.233636	up	0.903984
Cbln1	ENSMUSG00000031654	1.26803	0.146516	up	-0.0761933	0.913087	down	1.34423	0.118942	up	-1.08576	0.163413	down	0.385191
Cbln2	ENSMUSG00000024647	-0.0341046	0.914288	down	0.0532404	0.804045	up	-0.0873451	0.754702	down	1.18691	9.22e-06	up	0.796767
Cbln4	ENSMUSG00000067578	-0.490024	0.198934	down	-0.644599	0.0258371	down	0.154576	0.680549	up	2.32101	1.06e-07	up	0.292617
Cbr1	ENSMUSG00000051483	0.253864	0.352029	up	0.0649273	0.757991	up	0.188936	0.47513	up	-0.307248	0.193503	down	0.830741
Cbr2	ENSMUSG00000025150	1.34521	0.0964168	up	0.805207	0.148583	up	0.540006	0.521884	up	-0.0453509	0.956428	down	0.890601
Cbr3	ENSMUSG00000022947	0.593581	0.10334	up	0.231923	0.393768	up	0.361658	0.29617	up	0.74231	0.0240198	up	0.879392
Cbr4	ENSMUSG00000031641	-0.0805943	0.739547	down	-0.0502166	0.768869	down	-0.0303777	0.909428	down	-0.266197	0.164617	down	0.972423
Cbs	ENSMUSG00000024039	0.0393314	0.886541	up	0.0296372	0.873383	up	0.00969419	0.976569	up	-0.769132	0.000447	down	0.974331
Cbwd1	ENSMUSG00000024878	-0.0981783	0.668431	down	-0.149613	0.323763	down	0.051435	0.830768	up	0.209375	0.262879	up	0.604768
Cbx1	ENSMUSG00000018666	-0.0697814	0.726396	down	-0.0731546	0.59121	down	0.00337323	0.989435	up	-0.206515	0.193085	down	0.846311
Cbx2	ENSMUSG00000025577	0.906475	0.0513193	up	0.418771	0.192912	up	0.487704	0.288478	up	-0.250282	0.560559	down	0.952802
Cbx3	ENSMUSG00000029836	-0.385916	0.0134724	down	-0.249195	0.0230135	down	-0.136721	0.361048	down	-0.75833	3.35e-06	down	0.708314
Cbx4	ENSMUSG00000039989	0.707225	0.000102	up	0.489148	0.000192	up	0.218077	0.134086	up	-0.022547	0.880424	down	0.356951
Cbx5	ENSMUSG00000009575	-0.124054	0.224739	down	-0.108385	0.135705	down	-0.0156688	0.897154	down	-0.0960054	0.291498	down	0.624466
Cbx6	ENSMUSG00000089715	0.225189	0.286858	up	0.29744	0.0465921	up	-0.0722514	0.751639	down	0.464698	0.0134833	up	0.354802
Cbx7	ENSMUSG00000053411	0.553154	0.0299667	up	0.463082	0.0297429	up	0.090072	0.674894	up	5.72156	2.96e-19	up	0.425902
Cbx8	ENSMUSG00000025578	0.808184	0.0117554	up	0.439593	0.0399205	up	0.36859	0.233034	up	-0.807324	0.00507779	down	0.926366
Cby1	ENSMUSG00000022428	0.580705	0.00259851	up	0.390041	0.00337714	up	0.190664	0.287907	up	-1.14503	6.93e-08	down	0.552515
Cc2d1a	ENSMUSG00000036686	0.295558	0.225568	up	0.372886	0.0285726	up	-0.0773284	0.778941	down	-0.486482	0.0250022	down	0.338698
Cc2d1b	ENSMUSG00000028582	0.282565	0.199449	up	0.0498427	0.775955	up	0.232722	0.268395	up	-0.108405	0.59175	down	0.658865
Cc2d2a	ENSMUSG00000039765	-0.0530153	0.77365	down	-0.0965345	0.427291	down	0.0435192	0.808578	up	1.08043	2.41e-08	up	0.64382
Ccar1	ENSMUSG00000020074	-1.05383	3.24e-06	down	-0.682638	1.86e-05	down	-0.371195	0.025601	down	-0.134449	0.35712	down	0.322789
Ccar2	ENSMUSG00000033712	0.806204	7.41e-05	up	0.58978	9.52e-05	up	0.216424	0.171474	up	0.0676468	0.666808	up	0.282231
Ccbe1	ENSMUSG00000046318	-0.247246	0.502516	down	-0.292504	0.197504	down	0.0452587	0.924676	up	-2.28465	3e-08	down	0.602992
Ccdc102a	ENSMUSG00000063605	0.541769	0.47368	up	0.890228	0.0406565	up	-0.348459	0.67827	down	-1.92909	0.00292881	down	0.360395
Ccdc103	ENSMUSG00000020930	-0.279536	0.652607	down	-0.173636	0.688936	down	-0.105899	0.881041	down	-0.244732	0.642913	down	0.962586
Ccdc106	ENSMUSG00000035228	1.5031	0.000125	up	0.805581	0.00119359	up	0.697521	0.0456417	up	-1.14527	0.000348	down	0.89104
Ccdc107	ENSMUSG00000028461	0.482319	0.0910049	up	0.266551	0.182802	up	0.215768	0.451879	up	-0.2699	0.294052	down	0.94418
Ccdc110	ENSMUSG00000071104	-1.06125	0.0957889	down	-0.587678	0.160349	down	-0.473576	0.485482	down	-0.900252	0.11288	down	0.944838
Ccdc112	ENSMUSG00000071855	-1.00492	0.000803	down	-0.614356	0.00168399	down	-0.390562	0.154522	down	-1.88023	1.31e-08	down	0.664867
Ccdc113	ENSMUSG00000036598	-0.553306	0.190948	down	-0.237586	0.477518	down	-0.31572	0.409745	down	1.98095	6.45e-06	up	0.941289
Ccdc115	ENSMUSG00000042111	-0.144959	0.512847	down	-0.119576	0.431753	down	-0.0253838	0.924892	down	-0.416758	0.0264669	down	0.838357
Ccdc116	ENSMUSG00000022768	0.784068	0.0581578	up	0.359759	0.11006	up	0.424309	0.427755	up	-4.13713	3.98e-12	down	0.949212
Ccdc117	ENSMUSG00000020482	0.0533693	0.855943	up	0.141565	0.467468	up	-0.0881953	0.731339	down	2.20993	1.14e-10	up	0.620543
Ccdc12	ENSMUSG00000019659	0.261763	0.407924	up	0.321978	0.138822	up	-0.0602154	0.867646	down	0.428409	0.114208	up	0.494242
Ccdc120	ENSMUSG00000031150	1.05202	0.00633328	up	0.53447	0.0323551	up	0.517547	0.164404	up	-1.21735	0.000601	down	0.986911
Ccdc122	ENSMUSG00000034795	-0.353798	0.425339	down	-0.307766	0.32733	down	-0.0460313	0.932473	down	0.663134	0.0807824	up	0.763373
Ccdc124	ENSMUSG00000007721	0.131426	0.518444	up	0.132144	0.342975	up	-0.000718	0.998269	down	-0.228352	0.182607	down	0.728354
Ccdc126	ENSMUSG00000050786	-0.191854	0.513375	down	-0.150222	0.466898	down	-0.0416318	0.901889	down	0.387886	0.116207	up	0.864929
Ccdc127	ENSMUSG00000021578	-0.204791	0.0634743	down	-0.132749	0.0961955	down	-0.0720417	0.509844	down	1.08717	1.55e-11	up	0.795596
Ccdc13	ENSMUSG00000079235	0.6877	0.0811489	up	0.66714	0.0133884	up	0.0205598	0.97168	up	-0.945048	0.00853082	down	0.384937
Ccdc130	ENSMUSG00000004994	0.2069	0.487672	up	0.333852	0.0899594	up	-0.126952	0.676943	down	-0.263058	0.300401	down	0.384937
Ccdc134	ENSMUSG00000068114	0.130018	0.680393	up	0.263745	0.200333	up	-0.133727	0.654578	down	0.550778	0.0316876	up	0.45475
Ccdc136	ENSMUSG00000029769	-0.127693	0.423607	down	-0.0703659	0.549559	down	-0.0573274	0.72895	down	0.416247	0.00332281	up	0.974685
Ccdc137	ENSMUSG00000049957	0.0384973	0.846413	up	0.0478641	0.728788	up	-0.00936677	0.966143	down	1.11579	3.02e-08	up	0.885491
Ccdc138	ENSMUSG00000038010	-0.793482	0.00140834	down	-0.488731	0.00310477	down	-0.304751	0.181342	down	-1.27143	5.96e-07	down	0.676429
Ccdc14	ENSMUSG00000022833	-0.238761	0.449209	down	-0.184595	0.386838	down	-0.0541653	0.885765	down	-0.525538	0.0504543	down	0.845273
Ccdc141	ENSMUSG00000044033	-0.315665	0.0761421	down	-0.283081	0.0277674	down	-0.0325837	0.87952	down	0.346675	0.0304653	up	0.451505
Ccdc142	ENSMUSG00000107499	0.593918	0.317825	up	0.307979	0.442501	up	0.285939	0.659184	up	-0.900688	0.0802958	down	0.989266
Ccdc146	ENSMUSG00000064280	-0.954138	0.153936	down	-0.381555	0.437175	down	-0.572583	0.382431	down	0.337077	0.586993	up	0.904287
Ccdc148	ENSMUSG00000036641	-0.336935	0.144776	down	-0.179608	0.28822	down	-0.157328	0.49121	down	0.562986	0.00767662	up	0.971057
Ccdc149	ENSMUSG00000045790	0.0551182	0.714792	up	0.0720964	0.490584	up	-0.0169781	0.91704	down	1.69848	9.56e-14	up	0.742886
Ccdc15	ENSMUSG00000034303	-0.800307	0.0146786	down	-0.440512	0.0478449	down	-0.359794	0.254488	down	-0.564983	0.0498329	down	0.919166
Ccdc153	ENSMUSG00000070306	-0.0159091	0.980717	down	0.188749	0.627871	up	-0.204658	0.692602	down	0.798769	0.0691072	up	0.675727
Ccdc157	ENSMUSG00000051427	0.54241	0.0297351	up	0.428008	0.0163836	up	0.114402	0.665654	up	0.0718477	0.759925	up	0.491648
Ccdc159	ENSMUSG00000006241	0.151361	0.764012	up	0.261988	0.434646	up	-0.110627	0.824724	down	0.829602	0.0373856	up	0.65808
Ccdc160	ENSMUSG00000073207	-0.335204	0.439097	down	-0.265129	0.358239	down	-0.0700745	0.89354	down	-0.730865	0.0477418	down	0.830184
Ccdc162	ENSMUSG00000075225	0.0691601	0.932631	up	0.235915	0.648473	up	-0.166755	0.828468	down	0.224097	0.721114	up	0.768872
Ccdc163	ENSMUSG00000028689	0.815742	0.222271	up	0.531772	0.300349	up	0.28397	0.662649	up	1.98259	0.00139883	up	0.871146
Ccdc166	ENSMUSG00000098176	0.731812	0.126861	up	0.553935	0.0982074	up	0.177877	0.739742	up	-0.0826388	0.860854	down	0.684299
Ccdc167	ENSMUSG00000024018	-0.0498991	0.84272	down	-0.0253167	0.891453	down	-0.0245824	0.925722	down	1.21018	4.01e-07	up	0.998808
Ccdc17	ENSMUSG00000034035	-0.160454	0.824843	down	0.211904	0.669344	up	-0.372357	0.54129	down	0.955887	0.0814996	up	0.610409
Ccdc170	ENSMUSG00000019767	-1.27111	0.0510726	down	-0.426491	0.362008	down	-0.844616	0.17947	down	-0.0514726	0.935808	down	0.750709
Ccdc171	ENSMUSG00000052407	-0.43199	0.0458694	down	-0.266502	0.0912539	down	-0.165488	0.422559	down	1.12812	1.51e-06	up	0.83191
Ccdc173	ENSMUSG00000070883	-0.908813	0.0173239	down	-0.451534	0.0953484	down	-0.457279	0.194251	down	0.676686	0.0448455	up	0.996312
Ccdc174	ENSMUSG00000034083	-0.417999	0.00727924	down	-0.321267	0.00479916	down	-0.096732	0.520534	down	0.627025	3.88e-05	up	0.421175
Ccdc177	ENSMUSG00000062961	-0.058256	0.816861	down	0.164339	0.271701	up	-0.222595	0.298349	down	-1.03334	5.14e-06	down	0.352886
Ccdc18	ENSMUSG00000056531	-0.897477	0.0270581	down	-0.591174	0.0393217	down	-0.306303	0.440426	down	0.293427	0.425391	up	0.722168
Ccdc180	ENSMUSG00000035539	-0.371749	0.532909	down	0.00893425	0.986255	up	-0.380683	0.499534	down	0.387085	0.449378	up	0.726845
Ccdc181	ENSMUSG00000026578	-0.0571927	0.780035	down	-0.0601451	0.669062	down	0.00295243	0.990753	up	0.220809	0.165515	up	0.879622
Ccdc184	ENSMUSG00000029875	0.823174	0.00344834	up	0.473761	0.0102464	up	0.349414	0.189765	up	-2.05016	1.96e-09	down	0.833814
Ccdc186	ENSMUSG00000035173	-0.610717	0.000195	down	-0.377881	0.000871	down	-0.232836	0.0859026	down	0.788876	5.33e-07	up	0.58063
Ccdc187	ENSMUSG00000048038	1.09504	0.0512382	up	0.800396	0.0527013	up	0.294644	0.602066	up	1.29686	0.0112111	up	0.630077
Ccdc189	ENSMUSG00000057176	0.459412	0.291609	up	0.331822	0.277196	up	0.12759	0.795066	up	0.0968272	0.813282	up	0.828256
Ccdc190	ENSMUSG00000070532	0.00378443	0.991762	up	-0.00697639	0.976692	down	0.0107608	0.975962	up	1.28738	4.06e-06	up	0.978932
Ccdc191	ENSMUSG00000022701	-0.4009	0.178747	down	-0.328015	0.128459	down	-0.0728853	0.827279	down	0.97266	0.0006	up	0.647164
Ccdc22	ENSMUSG00000031143	0.395937	0.069758	up	0.272499	0.0809806	up	0.123438	0.581024	up	0.386841	0.0479952	up	0.731928
Ccdc24	ENSMUSG00000078588	0.182642	0.749339	up	-0.0107097	0.979066	down	0.193352	0.751822	up	-1.60062	0.000794	down	0.858911
Ccdc25	ENSMUSG00000022035	-0.45216	0.00224374	down	-0.302602	0.00368729	down	-0.149558	0.260281	down	-0.269611	0.0308399	down	0.550126
Ccdc28a	ENSMUSG00000059554	0.400273	0.103798	up	0.261101	0.16755	up	0.139172	0.546511	up	2.81965	6.56e-13	up	0.820134
Ccdc28b	ENSMUSG00000028795	0.764667	0.00138022	up	0.496314	0.00174732	up	0.268352	0.2283	up	-2.42923	1.51e-12	down	0.580112
Ccdc3	ENSMUSG00000026676	0.234352	0.358799	up	0.149563	0.431398	up	0.0847898	0.746079	up	1.52713	9.48e-08	up	0.912939
Ccdc30	ENSMUSG00000028637	-0.413534	0.0668996	down	-0.171125	0.29443	down	-0.242408	0.262335	down	-0.0713867	0.738743	down	0.893238
Ccdc32	ENSMUSG00000039983	0.382568	0.0218228	up	0.24741	0.0327905	up	0.135158	0.410667	up	-0.789315	5.58e-06	down	0.733641
Ccdc34	ENSMUSG00000027160	-0.822442	0.00498134	down	-0.584172	0.00408567	down	-0.23827	0.401087	down	-1.1265	6.13e-05	down	0.502781
Ccdc39	ENSMUSG00000027676	-0.570273	0.00154852	down	-0.413508	0.00130956	down	-0.156765	0.340243	down	-1.20589	6.46e-09	down	0.409566
Ccdc40	ENSMUSG00000039963	-0.21244	0.596704	down	-0.148021	0.581066	down	-0.0644189	0.892003	down	-1.03456	0.00261277	down	0.926508
Ccdc43	ENSMUSG00000020925	-0.146736	0.349609	down	-0.0844285	0.450773	down	-0.0623071	0.705027	down	-0.200205	0.139608	down	0.953818
Ccdc47	ENSMUSG00000078622	-0.728439	9.6e-05	down	-0.494705	0.000219	down	-0.233735	0.113332	down	0.415815	0.00399885	up	0.374555
Ccdc50	ENSMUSG00000038127	-0.34034	0.00469653	down	-0.252685	0.00369691	down	-0.0876542	0.438587	down	-0.506055	1.91e-05	down	0.44378
Ccdc51	ENSMUSG00000025645	0.0266176	0.966217	up	0.0474808	0.90777	up	-0.0208632	0.977128	down	-0.216094	0.643044	down	0.956773
Ccdc57	ENSMUSG00000048445	-0.131732	0.647965	down	-0.165327	0.378761	down	0.0335954	0.922297	up	-0.556797	0.0190231	down	0.69614
Ccdc58	ENSMUSG00000075229	-0.363379	0.260663	down	0.0879817	0.721118	up	-0.451361	0.144413	down	-0.336082	0.238503	down	0.368365
Ccdc59	ENSMUSG00000019897	-0.259113	0.207588	down	-0.262402	0.0700674	down	0.00328915	0.990753	up	0.121053	0.517836	up	0.476231
Ccdc6	ENSMUSG00000048701	-0.00474316	0.985251	down	0.0295378	0.85564	up	-0.034281	0.883312	down	0.193883	0.266249	up	0.889491
Ccdc61	ENSMUSG00000074358	0.818243	0.0569248	up	0.590729	0.0501195	up	0.227514	0.617623	up	-0.0138806	0.973977	down	0.65503
Ccdc62	ENSMUSG00000061882	-0.852692	0.022895	down	-0.414278	0.101449	down	-0.438414	0.231165	down	-0.603227	0.0686332	down	0.979377
Ccdc65	ENSMUSG00000003354	-0.391456	0.114126	down	-0.0875952	0.638106	down	-0.303861	0.21103	down	-0.891537	0.000221	down	0.642731
Ccdc66	ENSMUSG00000046753	-0.709266	0.000217	down	-0.340039	0.0063589	down	-0.369227	0.030079	down	0.812531	3.99e-06	up	0.944346
Ccdc71	ENSMUSG00000049305	0.625213	0.00142377	up	0.323721	0.0124869	up	0.301493	0.0919278	up	-0.503709	0.00284333	down	0.961016
Ccdc71l	ENSMUSG00000090946	-0.172705	0.269117	down	-0.2079	0.05476	down	0.0351951	0.846925	up	-0.427812	0.00275015	down	0.394319
Ccdc74a	ENSMUSG00000041617	0.539415	0.0537691	up	0.209752	0.289114	up	0.329663	0.22382	up	-0.464659	0.0627883	down	0.847649
Ccdc77	ENSMUSG00000030177	-0.469633	0.113167	down	-0.420516	0.0420661	down	-0.0491169	0.89354	down	-0.354146	0.181807	down	0.496486
Ccdc8	ENSMUSG00000041117	0.546097	0.344763	up	0.341474	0.346466	up	0.204623	0.765556	up	-1.75806	0.00083	down	0.922209
Ccdc80	ENSMUSG00000022665	-0.0662797	0.789388	down	-0.0705453	0.645132	down	0.00426557	0.98973	up	-2.59598	1.92e-13	down	0.881607
Ccdc81	ENSMUSG00000039391	-0.73197	0.322035	down	-0.693144	0.190886	down	-0.0388261	0.966702	down	1.02211	0.11125	up	0.627229
Ccdc82	ENSMUSG00000079084	-0.284724	0.128849	down	-0.354251	0.0109952	down	0.0695268	0.729714	up	1.02599	7.33e-07	up	0.282231
Ccdc84	ENSMUSG00000043923	-0.126816	0.741852	down	-0.113201	0.677602	down	-0.0136147	0.977128	down	0.589047	0.0529977	up	0.90079
Ccdc85a	ENSMUSG00000032878	0.0201817	0.896269	up	-0.0402696	0.688489	down	0.0604513	0.654578	up	-0.660602	1.67e-06	down	0.680014
Ccdc85b	ENSMUSG00000095098	0.789298	0.00523207	up	0.644532	0.00188166	up	0.144766	0.611843	up	-0.0276432	0.917479	down	0.344371
Ccdc85c	ENSMUSG00000084883	0.736205	0.00330775	up	0.541599	0.0028454	up	0.194606	0.400648	up	0.364868	0.0860681	up	0.432696
Ccdc86	ENSMUSG00000024732	-0.443083	0.260699	down	-0.0401781	0.900415	down	-0.402905	0.290041	down	-0.275087	0.437429	down	0.617062
Ccdc87	ENSMUSG00000067872	0.0313561	0.96901	up	0.38521	0.377926	up	-0.353854	0.609873	down	-0.627085	0.268334	down	0.524005
Ccdc88a	ENSMUSG00000032740	-0.734301	3.32e-05	down	-0.458351	0.000164	down	-0.275949	0.0488972	down	-1.07746	1.84e-09	down	0.476354
Ccdc88c	ENSMUSG00000021182	-0.122377	0.578134	down	0.0700187	0.657549	up	-0.192396	0.336419	down	-1.05503	1.78e-06	down	0.483636
Ccdc9	ENSMUSG00000041375	0.0779248	0.770694	up	0.3271	0.0482099	up	-0.249175	0.26902	down	-0.0555241	0.804749	down	0.258559
Ccdc90b	ENSMUSG00000030613	-0.115202	0.677508	down	-0.190778	0.284515	down	0.0755761	0.79454	up	-0.321561	0.150005	down	0.564447
Ccdc91	ENSMUSG00000030301	-0.233384	0.135587	down	-0.163601	0.147985	down	-0.0697825	0.66962	down	0.893113	3.63e-07	up	0.772143
Ccdc92	ENSMUSG00000037979	0.0221302	0.935954	up	0.10723	0.546591	up	-0.0850999	0.71279	down	2.31541	5.68e-12	up	0.647164
Ccdc92b	ENSMUSG00000069814	0.133149	0.642935	up	0.19446	0.324546	up	-0.0613115	0.836035	down	1.23083	7.43e-06	up	0.602309
Ccdc93	ENSMUSG00000026339	-0.34418	0.0214925	down	-0.197016	0.0621955	down	-0.147164	0.300547	down	0.0172811	0.905049	up	0.886262
Ccdc96	ENSMUSG00000050677	-0.806781	0.0909031	down	-0.322054	0.292165	down	-0.484726	0.34087	down	-2.0667	1.94e-05	down	0.883503
Ccdc97	ENSMUSG00000002608	0.237993	0.430923	up	0.18786	0.382978	up	0.0501329	0.88453	up	0.703528	0.00778619	up	0.828574
Ccdc9b	ENSMUSG00000045838	0.734404	0.0718146	up	0.207095	0.530035	up	0.52731	0.144872	up	2.11315	1.65e-06	up	0.684803
Cchcr1	ENSMUSG00000040312	0.453735	0.579682	up	0.168185	0.793589	up	0.28555	0.718728	up	1.29266	0.0566186	up	0.95104
Cck	ENSMUSG00000032532	0.587748	0.0145108	up	0.452299	0.00998413	up	0.135449	0.569062	up	1.10165	8.03e-06	up	0.465218
Cckbr	ENSMUSG00000030898	0.0906909	0.777694	up	0.25491	0.216639	up	-0.164219	0.555869	down	1.38713	3.42e-06	up	0.420259
Ccl17	ENSMUSG00000031780	0.499476	0.652198	up	0.606513	0.275694	up	-0.107036	0.944001	down	-3.10986	0.000621	down	0.719829
Ccl25	ENSMUSG00000023235	-0.407216	0.150623	down	-0.269971	0.179482	down	-0.137246	0.645141	down	0.131186	0.617249	up	0.830584
Ccl27a	ENSMUSG00000073888	0.318273	0.0601775	up	0.202753	0.0906389	up	0.11552	0.498336	up	-0.601418	0.000258	down	0.810768
Ccl27b	ENSMUSG00000096826	-0.685046	0.151112	down	-0.327644	0.334364	down	-0.357402	0.457858	down	-0.122741	0.787336	down	0.980219
Ccl28	ENSMUSG00000074715	-0.528383	0.411499	down	-0.387617	0.352114	down	-0.140767	0.857171	down	-1.45398	0.00938355	down	0.862067
Ccl9	ENSMUSG00000019122	1.01547	0.213906	up	0.111182	0.870081	up	0.904286	0.23429	up	0.658266	0.372423	up	0.59969
Ccm2	ENSMUSG00000000378	0.729397	0.00168074	up	0.375535	0.0155462	up	0.353862	0.0937783	up	-0.0190295	0.928708	down	0.969378
Ccm2l	ENSMUSG00000027474	-0.797204	0.123397	down	-0.596973	0.101773	down	-0.200231	0.724679	down	0.216591	0.653966	up	0.690927
Ccn1	ENSMUSG00000028195	-0.0793776	0.879786	down	0.330386	0.322469	up	-0.409764	0.293066	down	2.01402	7.82e-06	up	0.364405
Ccn2	ENSMUSG00000019997	-0.645715	0.00495987	down	-0.265128	0.0917187	down	-0.380587	0.0767152	down	0.221169	0.264845	up	0.807491
Ccn3	ENSMUSG00000037362	0.444581	0.0171316	up	0.20597	0.107061	up	0.238611	0.178775	up	-2.78882	2.3e-15	down	0.944079
Ccn4	ENSMUSG00000005124	-0.63931	0.117247	down	-0.320909	0.332921	down	-0.318401	0.363204	down	3.2456	8.27e-10	up	0.997424
Ccna2	ENSMUSG00000027715	-0.282104	0.326356	down	-0.12365	0.444192	down	-0.158454	0.691107	down	-4.62753	1.21e-16	down	0.994748
Ccnb1	ENSMUSG00000041431	-0.0556141	0.921967	down	0.211587	0.416869	up	-0.267201	0.672033	down	-4.79546	3.53e-12	down	0.598174
Ccnb1ip1	ENSMUSG00000071470	2.26556	4.81e-06	up	1.55257	1.86e-05	up	0.712994	0.0466197	up	-0.142055	0.671615	down	0.26891
Ccnb2	ENSMUSG00000032218	0.378785	0.581406	up	0.128689	0.771361	up	0.250096	0.752535	up	-2.34009	0.000145	down	0.938893
Ccnc	ENSMUSG00000028252	-0.628612	0.000762	down	-0.46174	0.000678	down	-0.166872	0.30505	down	-0.282923	0.0615268	down	0.360891
Ccnd1	ENSMUSG00000070348	-0.0721488	0.704952	down	-0.0478605	0.727012	down	-0.0242883	0.907373	down	0.202827	0.185105	up	0.956299
Ccnd2	ENSMUSG00000000184	-0.491445	0.0272233	down	-0.12501	0.441028	down	-0.366435	0.0891379	down	-0.832385	0.00013	down	0.552999
Ccnd3	ENSMUSG00000034165	1.41818	0.000157	up	0.818965	0.00137231	up	0.599215	0.0542899	up	1.08718	0.000437	up	0.731306
Ccndbp1	ENSMUSG00000023572	0.394646	0.00911884	up	0.202341	0.0547226	up	0.192305	0.165535	up	0.288445	0.0293068	up	0.978412
Ccne1	ENSMUSG00000002068	-0.0512686	0.866358	down	-0.106254	0.590428	down	0.054985	0.854701	up	0.452739	0.0473688	up	0.754063
Ccne2	ENSMUSG00000028212	-0.0782274	0.790594	down	-0.0413424	0.84219	down	-0.036885	0.907373	down	-0.305269	0.179995	down	0.995582
Ccnf	ENSMUSG00000072082	0.499072	0.21022	up	0.470658	0.0732537	up	0.0284139	0.959393	up	-1.08557	0.0029275	down	0.54071
Ccng1	ENSMUSG00000020326	-0.481357	0.00129056	down	-0.32511	0.00228346	down	-0.156247	0.227525	down	0.534656	9.41e-05	up	0.505237
Ccng2	ENSMUSG00000029385	0.157223	0.337604	up	0.0962623	0.416507	up	0.0609602	0.722896	up	0.448427	0.00248648	up	0.927478
Ccnh	ENSMUSG00000021548	-0.145498	0.362654	down	-0.119321	0.288166	down	-0.0261771	0.888793	down	0.0639715	0.657569	up	0.769909
Ccni	ENSMUSG00000063015	-0.0536258	0.685731	down	-0.0572227	0.529717	down	0.00359692	0.982592	up	-0.619071	1.72e-06	down	0.814138
Ccnj	ENSMUSG00000025010	-0.34671	0.239813	down	0.023481	0.918939	up	-0.370191	0.198687	down	-1.11568	0.000104	down	0.462384
Ccnjl	ENSMUSG00000044707	-0.317781	0.350233	down	-0.36673	0.0947672	down	0.0489487	0.908578	up	-1.11421	0.000416	down	0.492238
Ccnk	ENSMUSG00000021258	-0.548333	0.0328617	down	-0.371093	0.0431516	down	-0.177241	0.484176	down	0.456557	0.0460654	up	0.694761
Ccnl1	ENSMUSG00000027829	-0.503916	0.00274642	down	-0.337437	0.00488592	down	-0.166479	0.267564	down	0.54319	0.00039	up	0.559673
Ccnl2	ENSMUSG00000029068	0.157231	0.349507	up	0.11758	0.327493	up	0.0396508	0.831878	up	0.521549	0.00076	up	0.828278
Ccnq	ENSMUSG00000049489	0.738724	0.0178933	up	0.34059	0.110006	up	0.398133	0.181936	up	-0.403269	0.141757	down	0.94053
Ccnt1	ENSMUSG00000011960	-0.0705661	0.612316	down	-0.10075	0.279067	down	0.0301842	0.838745	up	0.0860905	0.461898	up	0.581397
Ccnt2	ENSMUSG00000026349	-0.234827	0.046129	down	-0.234042	0.00760269	down	-0.000786	0.996449	down	0.633349	9.34e-07	up	0.316288
Ccny	ENSMUSG00000024286	-0.0789068	0.547687	down	-0.0601368	0.519386	down	-0.01877	0.899477	down	-0.46311	0.000128	down	0.886071
Ccnyl1	ENSMUSG00000070871	-0.439291	0.0231922	down	-0.212573	0.108251	down	-0.226718	0.224462	down	-0.966206	2.54e-06	down	0.977213
Ccp110	ENSMUSG00000033904	-0.486539	0.00157566	down	-0.250237	0.0184479	down	-0.236302	0.080632	down	2.12579	3.35e-15	up	0.970825
Ccpg1	ENSMUSG00000034563	-0.288801	0.0523149	down	-0.229261	0.0336497	down	-0.0595406	0.705521	down	1.01652	1.69e-08	up	0.534294
Ccpg1os	ENSMUSG00000086158	-0.153245	0.640908	down	0.0265267	0.918695	up	-0.179772	0.541306	down	1.34377	1.4e-05	up	0.730562
Ccr1	ENSMUSG00000025804	-0.0731829	0.939172	down	0.35987	0.445389	up	-0.433052	0.686858	down	-3.8515	5.21e-06	down	0.617062
Ccr5	ENSMUSG00000079227	-0.187958	0.636134	down	0.101946	0.712418	up	-0.289904	0.435105	down	-0.598913	0.0645821	down	0.558566
Ccs	ENSMUSG00000034108	0.646656	0.0421406	up	0.447175	0.038463	up	0.199481	0.555867	up	-0.917887	0.00197552	down	0.686646
Ccsap	ENSMUSG00000031971	0.210581	0.13932	up	0.15663	0.122847	up	0.0539518	0.728024	up	0.057363	0.666944	up	0.714362
Ccser1	ENSMUSG00000039578	-0.178663	0.192852	down	-0.0481169	0.651098	down	-0.130546	0.320326	down	-0.179596	0.138879	down	0.768872
Ccser2	ENSMUSG00000058690	-0.337296	0.00217034	down	-0.22699	0.00368229	down	-0.110305	0.259134	down	-0.501445	4.44e-06	down	0.538129
Cct2	ENSMUSG00000034024	-0.0329204	0.858536	down	-0.0996933	0.383603	down	0.0667729	0.687426	up	-1.02171	3.43e-08	down	0.56156
Cct3	ENSMUSG00000001416	0.23059	0.103852	up	0.106401	0.303364	up	0.124189	0.368232	up	-0.492903	0.000329	down	0.960323
Cct4	ENSMUSG00000007739	0.127014	0.468491	up	0.0583081	0.655571	up	0.0687057	0.699699	up	-0.296555	0.0464419	down	0.980219
Cct5	ENSMUSG00000022234	0.218555	0.119161	up	0.127915	0.205317	up	0.09064	0.521034	up	-0.481477	0.000378	down	0.911689
Cct6a	ENSMUSG00000029447	0.244947	0.0424743	up	0.081772	0.355412	up	0.163175	0.152445	up	-1.24832	5.61e-12	down	0.735583
Cct7	ENSMUSG00000030007	0.379045	0.00968633	up	0.252828	0.0149735	up	0.126218	0.361048	up	-0.259039	0.0426445	down	0.6357
Cct8	ENSMUSG00000025613	-0.226473	0.10675	down	-0.236071	0.0206758	down	0.00959731	0.959093	up	-0.224582	0.0735191	down	0.360101
Ccz1	ENSMUSG00000029617	0.119671	0.489776	up	0.0504465	0.68955	up	0.0692246	0.700205	up	-1.26661	1.69e-09	down	0.964627
Cd109	ENSMUSG00000046186	-0.0309239	0.950075	down	-0.180787	0.493211	down	0.149863	0.753878	up	-2.24281	3.14e-07	down	0.6567
Cd151	ENSMUSG00000025510	0.671734	0.00130138	up	0.44501	0.00215636	up	0.226724	0.221766	up	-0.405464	0.0198028	down	0.537625
Cd163	ENSMUSG00000008845	-0.618918	0.32087	down	-0.380908	0.421648	down	-0.238009	0.698544	down	1.61134	0.00397772	up	0.923021
Cd164	ENSMUSG00000019818	-0.16657	0.295395	down	-0.211761	0.0611822	down	0.0451914	0.795086	up	1.18726	2.26e-09	up	0.382453
Cd180	ENSMUSG00000021624	-0.206836	0.749565	down	-0.421014	0.19535	down	0.214178	0.767422	up	-2.96058	7.82e-07	down	0.538301
Cd1d1	ENSMUSG00000028076	0.133676	0.871617	up	0.132204	0.782001	up	0.00147172	0.998979	up	-1.91219	0.00248346	down	0.940267
Cd200	ENSMUSG00000022661	0.367138	0.0142173	up	0.0453596	0.689854	up	0.321779	0.0370967	up	-2.51405	1.85e-16	down	0.334449
Cd248	ENSMUSG00000056481	-0.413083	0.411499	down	-0.0185804	0.957321	down	-0.394502	0.468217	down	-2.97347	7.13e-08	down	0.686646
Cd24a	ENSMUSG00000047139	-0.0499464	0.905772	down	-0.0920746	0.695416	down	0.0421281	0.932473	up	-7.8658	8.02e-19	down	0.865857
Cd274	ENSMUSG00000016496	-0.739297	0.247966	down	-0.210493	0.675694	down	-0.528804	0.387195	down	0.673399	0.235732	up	0.816644
Cd276	ENSMUSG00000035914	0.203772	0.441945	up	0.0688914	0.704294	up	0.134881	0.649065	up	-3.36826	1.89e-14	down	0.913103
Cd2ap	ENSMUSG00000061665	-0.627238	0.000514	down	-0.464235	0.000457	down	-0.163003	0.287244	down	0.557331	0.000346	up	0.338698
Cd2bp2	ENSMUSG00000042502	0.700679	0.000195	up	0.467578	0.000427	up	0.233101	0.129611	up	0.129472	0.379808	up	0.436142
Cd300c2	ENSMUSG00000044811	1.02648	0.114602	up	0.141566	0.785977	up	0.884919	0.154046	up	0.433322	0.471967	up	0.534583
Cd302	ENSMUSG00000060703	-0.130407	0.631468	down	0.0335911	0.87648	up	-0.163998	0.491776	down	1.52344	1.11e-07	up	0.678245
Cd320	ENSMUSG00000002308	0.314475	0.253444	up	0.105804	0.607437	up	0.20867	0.443495	up	-0.287128	0.238117	down	0.870833
Cd33	ENSMUSG00000004609	-0.443424	0.173814	down	-0.28631	0.193236	down	-0.157114	0.662417	down	-0.962934	0.00153917	down	0.862556
Cd34	ENSMUSG00000016494	-0.161707	0.409902	down	-0.0206502	0.8995	down	-0.141056	0.436226	down	1.44145	2.17e-09	up	0.751149
Cd36	ENSMUSG00000002944	0.708381	0.256371	up	0.215361	0.62346	up	0.493019	0.447499	up	-1.21689	0.027183	down	0.83794
Cd37	ENSMUSG00000030798	0.643313	0.411559	up	0.219779	0.705243	up	0.423534	0.594739	up	0.096759	0.89615	up	0.910123
Cd38	ENSMUSG00000029084	0.280448	0.41496	up	-0.141847	0.561494	down	0.422295	0.191034	up	-0.709975	0.0174006	down	0.365577
Cd3eap	ENSMUSG00000047649	0.429761	0.115452	up	0.328617	0.0817812	up	0.101144	0.744745	up	-0.692462	0.00580007	down	0.661358
Cd4	ENSMUSG00000023274	0.763493	0.21336	up	0.7375	0.116301	up	0.0259927	0.972953	up	2.73708	1.21e-05	up	0.523029
Cd44	ENSMUSG00000005087	0.124917	0.745257	up	-0.109647	0.626458	down	0.234565	0.548033	up	-3.61946	2.15e-12	down	0.586917
Cd46	ENSMUSG00000016493	-0.446438	0.0347851	down	-0.287425	0.0484199	down	-0.159014	0.458125	down	-1.08214	1.89e-06	down	0.767203
Cd47	ENSMUSG00000055447	-0.35873	0.0957316	down	-0.0672127	0.693835	down	-0.291518	0.152502	down	-0.118501	0.55088	down	0.575932
Cd53	ENSMUSG00000040747	0.006866	0.982804	up	-0.135872	0.445999	down	0.142738	0.570963	up	0.031021	0.896259	up	0.532997
Cd55	ENSMUSG00000026399	-0.35935	0.112061	down	-0.453148	0.00531121	down	0.0937979	0.709969	up	-0.928125	4.5e-05	down	0.258559
Cd59a	ENSMUSG00000032679	0.517347	0.29052	up	-0.153189	0.720196	down	0.670536	0.0891379	up	3.80211	6.64e-10	up	0.362706
Cd6	ENSMUSG00000024670	0.322156	0.806871	up	0.154949	0.894963	up	0.167207	0.853621	up	5.2052	2.24e-06	up	0.99975
Cd63	ENSMUSG00000025351	0.551618	0.0133771	up	0.284263	0.0645965	up	0.267355	0.200826	up	-0.0501597	0.811395	down	0.976603
Cd68	ENSMUSG00000018774	0.379742	0.199419	up	0.156588	0.463446	up	0.223154	0.448983	up	-0.241994	0.3629	down	0.926259
Cd74	ENSMUSG00000024610	1.83643	0.0025255	up	0.747891	0.0997979	up	1.08854	0.034704	up	3.19772	4.58e-07	up	0.783225
Cd81	ENSMUSG00000037706	0.703984	0.000314	up	0.349434	0.00638346	up	0.35455	0.0412494	up	0.421426	0.00720691	up	0.992336
Cd82	ENSMUSG00000027215	0.632364	0.0951325	up	0.433232	0.146813	up	0.199132	0.563627	up	3.23778	2.16e-10	up	0.761658
Cd83	ENSMUSG00000015396	0.949019	0.002487	up	0.483755	0.0261426	up	0.465264	0.0941443	up	1.13874	0.0001	up	0.98001
Cd84	ENSMUSG00000038147	-0.68675	0.0523311	down	-0.358952	0.150935	down	-0.327798	0.342143	down	0.165912	0.614111	up	0.973851
Cd86	ENSMUSG00000022901	0.0738035	0.917543	up	0.191837	0.667947	up	-0.118034	0.866836	down	0.0368567	0.948419	up	0.803567
Cd9	ENSMUSG00000030342	-0.27531	0.112201	down	-0.187287	0.122375	down	-0.0880227	0.634229	down	-1.01869	2.28e-07	down	0.785458
Cd93	ENSMUSG00000027435	-0.385342	0.0501166	down	-0.251673	0.0516114	down	-0.133669	0.530497	down	-3.44689	9.84e-17	down	0.772199
Cd99l2	ENSMUSG00000035776	0.390939	0.0027183	up	0.227626	0.0107105	up	0.163313	0.164757	up	-0.98298	9.33e-10	down	0.807632
Cdadc1	ENSMUSG00000021982	-0.513096	0.0406999	down	-0.124225	0.526888	down	-0.388872	0.0952317	down	1.74574	1.16e-08	up	0.567889
Cdan1	ENSMUSG00000027284	-0.0339923	0.794988	down	-0.0520511	0.551815	down	0.0180588	0.893979	up	0.796511	9.85e-09	up	0.761658
Cdc123	ENSMUSG00000039128	-0.0718869	0.636633	down	-0.0974355	0.342726	down	0.0255485	0.87839	up	0.486845	0.000303	up	0.63734
Cdc14a	ENSMUSG00000033502	-0.351051	0.277314	down	-0.251355	0.274038	down	-0.0996954	0.78034	down	0.316089	0.267841	up	0.828315
Cdc14b	ENSMUSG00000033102	0.159294	0.586963	up	0.0578251	0.820196	up	0.101468	0.678394	up	4.51583	2.06e-16	up	0.949242
Cdc16	ENSMUSG00000038416	0.109917	0.452323	up	-0.0728605	0.477614	down	0.182777	0.170919	up	-1.06847	1.97e-09	down	0.344371
Cdc20	ENSMUSG00000006398	0.602914	0.440686	up	0.074841	0.864163	up	0.528073	0.572562	up	-4.31769	8.62e-08	down	0.820134
Cdc23	ENSMUSG00000024370	0.0905722	0.487314	up	0.0686669	0.451194	up	0.0219053	0.883564	up	-0.402627	0.000623	down	0.870833
Cdc25a	ENSMUSG00000032477	0.0506704	0.885659	up	-0.0767368	0.735425	down	0.127407	0.691813	up	-0.490832	0.0599462	down	0.726014
Cdc25b	ENSMUSG00000027330	-0.0808723	0.818064	down	0.074074	0.751787	up	-0.154946	0.633629	down	-0.547048	0.0420603	down	0.693591
Cdc25c	ENSMUSG00000044201	1.40938	0.194304	up	0.456094	0.314327	up	0.953286	0.484868	up	-5.72008	1.06e-07	down	0.823938
Cdc26	ENSMUSG00000066149	0.157606	0.459687	up	-0.0668514	0.669249	down	0.224458	0.253306	up	-0.380925	0.0360119	down	0.439171
Cdc27	ENSMUSG00000020687	-0.354799	0.00225435	down	-0.30006	0.000656	down	-0.0547394	0.630957	down	-0.274585	0.00611715	down	0.282231
Cdc34	ENSMUSG00000020307	0.789248	0.00737079	up	0.522432	0.0115002	up	0.266817	0.335581	up	0.0752166	0.782307	up	0.632221
Cdc37	ENSMUSG00000019471	-0.135214	0.427092	down	-0.00919847	0.94754	down	-0.126016	0.427141	down	0.39132	0.00856508	up	0.71661
Cdc37l1	ENSMUSG00000024780	-0.135725	0.337682	down	-0.141839	0.154567	down	0.00611369	0.973903	up	1.87526	1.92e-14	up	0.559113
Cdc40	ENSMUSG00000038446	-0.637624	0.000624	down	-0.395347	0.00223612	down	-0.242276	0.126163	down	0.395775	0.00960765	up	0.626732
Cdc42	ENSMUSG00000006699	0.0974394	0.403438	up	0.0261212	0.774355	up	0.0713182	0.52907	up	-1.36595	1.98e-13	down	0.858911
Cdc42bpa	ENSMUSG00000026490	-0.406741	0.000997	down	-0.217629	0.00946891	down	-0.189112	0.0815807	down	0.552105	4.2e-06	up	0.918085
Cdc42bpb	ENSMUSG00000021279	-0.155393	0.409701	down	0.0795855	0.567828	up	-0.234979	0.168524	down	-0.405337	0.0135791	down	0.361054
Cdc42bpg	ENSMUSG00000024769	-0.837123	0.28074	down	-0.261096	0.658303	down	-0.576028	0.447467	down	0.118056	0.87384	up	0.854655
Cdc42ep1	ENSMUSG00000049521	0.781221	0.00824874	up	0.523695	0.014458	up	0.257526	0.340243	up	1.17149	4.9e-05	up	0.619689
Cdc42ep2	ENSMUSG00000045664	0.658176	0.0392137	up	0.317396	0.137236	up	0.34078	0.289247	up	-1.28787	5.31e-05	down	0.977213
Cdc42ep3	ENSMUSG00000036533	0.17136	0.404294	up	0.127517	0.361714	up	0.0438433	0.855909	up	-1.00091	2.32e-06	down	0.849271
Cdc42ep4	ENSMUSG00000041598	1.07789	0.000831	up	0.85467	0.000331	up	0.223219	0.447467	up	-0.494773	0.0592584	down	0.286698
Cdc42se1	ENSMUSG00000046722	0.58963	0.00354307	up	0.301788	0.0279091	up	0.287842	0.117204	up	-0.15733	0.367293	down	0.977533
Cdc42se2	ENSMUSG00000052298	0.214953	0.136602	up	0.147285	0.147607	up	0.0676675	0.6617	up	-1.6277	9.93e-13	down	0.795125
Cdc45	ENSMUSG00000000028	0.281553	0.541449	up	0.214492	0.441559	up	0.0670612	0.908857	up	-2.24237	1.26e-06	down	0.903984
Cdc5l	ENSMUSG00000023932	-0.0540435	0.693454	down	-0.0661735	0.477477	down	0.01213	0.938782	up	0.402837	0.000635	up	0.753324
Cdc6	ENSMUSG00000017499	-0.374924	0.619645	down	0.742096	0.0752535	up	-1.11702	0.140159	down	-2.29228	0.000555	down	0.258324
Cdc7	ENSMUSG00000029283	-0.0480448	0.793916	down	-0.182932	0.103954	down	0.134888	0.388334	up	-0.0731628	0.620881	down	0.314027
Cdc73	ENSMUSG00000026361	-0.589635	0.00509101	down	-0.322505	0.0286449	down	-0.26713	0.156547	down	1.01645	2.71e-06	up	0.908616
Cdca2	ENSMUSG00000048922	-1.00935	0.128849	down	-0.208156	0.532653	down	-0.801197	0.311946	down	-5.31376	1.37e-10	down	0.676677
Cdca3	ENSMUSG00000023505	0.0649765	0.954004	up	0.392714	0.311574	up	-0.327738	0.760907	down	-5.15519	6.36e-09	down	0.626732
Cdca4	ENSMUSG00000047832	0.56256	0.0482856	up	0.397031	0.0426176	up	0.165529	0.584545	up	-0.600592	0.0193472	down	0.668942
Cdca7	ENSMUSG00000055612	0.365454	0.344104	up	0.278073	0.232285	up	0.0873805	0.860042	up	-2.64384	6.63e-09	down	0.814391
Cdca7l	ENSMUSG00000021175	-0.276062	0.709632	down	-0.150803	0.752177	down	-0.125259	0.886556	down	-1.57573	0.00857141	down	0.989284
Cdca8	ENSMUSG00000028873	-0.216972	0.782474	down	-0.0753181	0.859913	down	-0.141654	0.885586	down	-4.14781	4.9e-08	down	0.969715
Cdh1	ENSMUSG00000000303	0.40675	0.425996	up	0.0101534	0.980224	up	0.396596	0.433079	up	-0.838104	0.054821	down	0.680543
Cdh10	ENSMUSG00000022321	-0.471163	0.00239998	down	-0.288467	0.00732623	down	-0.182696	0.187444	down	-0.827652	4.13e-07	down	0.713246
Cdh11	ENSMUSG00000031673	-0.36447	0.0118821	down	-0.168012	0.0951683	down	-0.196457	0.143216	down	-1.45935	6.27e-12	down	0.935888
Cdh12	ENSMUSG00000040452	-0.86946	0.000221	down	-0.536562	0.000907	down	-0.332899	0.0905758	down	-0.236601	0.194127	down	0.589746
Cdh13	ENSMUSG00000031841	0.453811	0.00569068	up	0.270142	0.0166369	up	0.183669	0.226207	up	-3.01645	2.44e-17	down	0.797106
Cdh15	ENSMUSG00000031962	1.27474	0.196459	up	0.424615	0.490873	up	0.850125	0.434051	up	-2.40901	0.00636084	down	0.843997
Cdh18	ENSMUSG00000040420	0.311011	0.0651534	up	0.0458577	0.735425	up	0.265153	0.0995897	up	0.214623	0.154199	up	0.478794
Cdh19	ENSMUSG00000047216	-0.27886	0.618562	down	-0.32577	0.503034	down	0.0469099	0.912502	up	7.74511	3.19e-16	up	0.713256
Cdh2	ENSMUSG00000024304	-0.44786	0.00309017	down	-0.383027	0.000827	down	-0.0648329	0.669239	down	-0.397687	0.00285955	down	0.282231
Cdh20	ENSMUSG00000050840	-0.386802	0.07166	down	-0.279689	0.06552	down	-0.107113	0.63666	down	-0.170772	0.382222	down	0.674613
Cdh22	ENSMUSG00000053166	0.503038	0.0938899	up	0.309906	0.173401	up	0.193131	0.492522	up	2.29276	2.14e-09	up	0.865857
Cdh23	ENSMUSG00000012819	0.558717	0.413057	up	-0.176846	0.744095	down	0.735563	0.220302	up	1.09864	0.0604981	up	0.454234
Cdh24	ENSMUSG00000059674	0.0737544	0.856678	up	0.130257	0.614184	up	-0.056503	0.895077	down	-0.514522	0.0937833	down	0.799384
Cdh3	ENSMUSG00000061048	-0.501386	0.439046	down	0.0467744	0.929796	up	-0.548161	0.340243	down	1.1341	0.0399849	up	0.605394
Cdh4	ENSMUSG00000000305	0.00847097	0.977606	up	0.0382232	0.840837	up	-0.0297523	0.922818	down	-0.677558	0.00206491	down	0.902863
Cdh5	ENSMUSG00000031871	-0.0833078	0.6749	down	-0.0910695	0.484494	down	0.00776179	0.976163	up	-0.894206	3.06e-06	down	0.795596
Cdh6	ENSMUSG00000039385	-0.686524	0.000534	down	-0.3475	0.00672839	down	-0.339023	0.0591218	down	-2.01217	8.81e-13	down	0.985761
Cdh7	ENSMUSG00000026312	-0.213194	0.222866	down	-0.244886	0.0500851	down	0.0316917	0.877771	up	0.752749	2.1e-05	up	0.389609
[truncated: 12,109 more rows]

## Sheet: Table S2 
RNA Seq Results cerebella
gene_name	gene_stable_id	fold genotype	genotype FDR	genotype regulation	fold genotype 10 days	genotype 10 days FDR	genotype 10 days regulation	fold genotype 10 weeks	genotype 10 weeks FDR	genotype 10 weeks regulation	fold age	age FDR	age regulation	interaction FDR
NA	ENSMUSG00000095041	-2.43263	0.000351	down	-0.994164	0.0928702	down	-1.43847	0.00203995	down	1.06574	0.00152961	up	0.823415
Castor2	ENSMUSG00000015944	0.581524	0.0138505	up	0.149532	0.633593	up	0.431992	0.00356784	up	-0.0993961	0.323368	down	0.412581
4930503L19Rik	ENSMUSG00000044906	1.16984	0.0138505	up	0.446814	0.379927	up	0.723028	0.0166606	up	0.917559	0.000128	up	0.846145
Junb	ENSMUSG00000052837	-1.75065	0.0173092	down	-1.09758	0.0673469	down	-0.653064	0.1502	down	1.21286	0.000635	up	0.836364
Cirbp	ENSMUSG00000045193	-0.750155	0.0192583	down	-0.00257622	0.998021	down	-0.747579	0.000876	down	-2.34676	1.3e-12	down	0.0206849
Slc5a3	ENSMUSG00000089774	0.987597	0.0222553	up	0.277518	0.648803	up	0.710079	0.0112678	up	1.37259	3.69e-07	up	0.566103
H13	ENSMUSG00000019188	1.00989	0.0228339	up	0.559178	0.162207	up	0.450709	0.119894	up	-0.580664	0.00531096	down	0.975843
Zbtb16	ENSMUSG00000066687	1.9843	0.0274014	up	0.382497	0.761812	up	1.6018	0.00558504	up	1.46901	0.000862	up	0.37981
Prkcd	ENSMUSG00000021948	-1.06107	0.0274014	down	-0.65714	0.106325	down	-0.403934	0.178846	down	2.16862	2.66e-09	up	0.890171
Aars2	ENSMUSG00000023938	-0.554662	0.0279726	down	-0.173633	0.606791	down	-0.381028	0.0215337	down	0.52818	8.31e-05	up	0.72962
Ctdspl	ENSMUSG00000047409	0.811652	0.0279726	up	0.227874	0.657542	up	0.583779	0.0188617	up	-0.117196	0.480684	down	0.619048
Kank2	ENSMUSG00000032194	-0.726614	0.0279726	down	-0.418674	0.219588	down	-0.307941	0.138397	down	5.04129	8.46e-17	up	0.955452
Fkbp5	ENSMUSG00000024222	1.29611	0.0279726	up	0.263157	0.740624	up	1.03296	0.0120974	up	-2.57218	6.27e-09	down	0.401912
Hspa1b	ENSMUSG00000090877	1.51595	0.0295177	up	0.0216372	0.988569	up	1.49431	0.00109375	up	3.39705	1.2e-09	up	0.0651762
Igsf9	ENSMUSG00000037995	1.77487	0.0304795	up	0.421382	0.573054	up	1.35349	0.0899233	up	-7.21431	5.72e-14	down	0.603085
Tmem252	ENSMUSG00000048572	1.89744	0.0304795	up	0.185762	0.88766	up	1.71168	0.00558504	up	-0.77269	0.05695	down	0.184819
Tesc	ENSMUSG00000029359	-1.01886	0.0396271	down	-0.560255	0.354191	down	-0.458603	0.124918	down	5.84521	2.6e-15	up	0.986632
Snrk	ENSMUSG00000038145	-0.511316	0.0396271	down	-0.293855	0.238889	down	-0.217461	0.173964	down	4.0413	3.78e-17	up	0.962917
Hs3st1	ENSMUSG00000051022	-0.71528	0.0396271	down	-0.394579	0.31043	down	-0.320701	0.158843	down	1.55779	4.55e-09	up	0.985267
Megf11	ENSMUSG00000036466	-0.6111	0.0396271	down	-0.300527	0.379927	down	-0.310572	0.117419	down	3.03708	2.02e-14	up	0.999393
Tssk5	ENSMUSG00000060794	-3.09626	0.0396271	down	-1.94937	0.382992	down	-1.14689	0.0764267	down	7.03247	5.13e-10	up	0.910513
Rassf4	ENSMUSG00000042129	1.55757	0.0396271	up	0.166791	0.878462	up	1.39078	0.0120974	up	-4.74783	3.83e-11	down	0.259569
Chst9	ENSMUSG00000047161	-1.56638	0.0416849	down	-0.794255	0.434849	down	-0.772127	0.111414	down	2.36372	1.07e-06	up	0.999393
St8sia2	ENSMUSG00000025789	1.68486	0.0416849	up	0.464375	0.628304	up	1.22049	0.0605751	up	-6.36525	1.12e-12	down	0.670781
H4c1	ENSMUSG00000060093	-2.00943	0.0426671	down	-0.330077	0.804133	down	-1.67935	0.0202296	down	-5.04818	9.7e-10	down	0.391308
Myh14	ENSMUSG00000030739	-0.957348	0.0432941	down	-0.594292	0.219588	down	-0.363055	0.241535	down	2.09651	6.57e-09	up	0.914052
Supv3l1	ENSMUSG00000020079	-0.499297	0.0458588	down	-0.199228	0.516621	down	-0.300069	0.0786396	down	-0.168713	0.141935	down	0.940987
Mdga1	ENSMUSG00000043557	0.755317	0.0458588	up	0.430847	0.238889	up	0.32447	0.218489	up	-4.17657	7.65e-15	down	0.968596
Chordc1	ENSMUSG00000001774	0.465999	0.0460824	up	-0.00492582	0.992348	down	0.470925	0.00356784	up	0.906468	4.5e-08	up	0.0887849
Kcnh1	ENSMUSG00000058248	-0.58752	0.0460824	down	-0.3223	0.354191	down	-0.26522	0.165609	down	3.07393	1.79e-14	up	0.987403
Ccdc74a	ENSMUSG00000041617	-0.79968	0.047696	down	-0.257346	0.668387	down	-0.542333	0.0439993	down	3.11631	1.68e-12	up	0.80533
Ccndbp1	ENSMUSG00000023572	-0.551557	0.0494724	down	-0.244895	0.469156	down	-0.306662	0.104113	down	1.69063	6.12e-11	up	0.982928
Rpl6	ENSMUSG00000029614	0.5893	0.049582	up	0.301183	0.379927	up	0.288118	0.156136	up	-1.29352	9.71e-09	down	0.999393
Fndc10	ENSMUSG00000074738	-0.657232	0.0502814	down	-0.222665	0.655226	down	-0.434566	0.0551469	down	1.82624	2.93e-10	up	0.845619
Eps8l1	ENSMUSG00000006154	-1.64849	0.050952	down	-1.27469	0.104143	down	-0.373794	0.472963	down	2.30162	5.89e-06	up	0.556156
Hspa1a	ENSMUSG00000091971	1.65409	0.0520307	up	0.563549	0.657542	up	1.09054	0.0506894	up	2.69599	8.07e-07	up	0.85349
Vps52	ENSMUSG00000024319	-0.532702	0.0521279	down	-0.2494	0.469156	down	-0.283302	0.129184	down	-0.646324	3.36e-05	down	0.995386
Dnajb1	ENSMUSG00000005483	0.785409	0.0521279	up	0.211341	0.722976	up	0.574068	0.0419653	up	0.235773	0.207556	up	0.693119
Fam131b	ENSMUSG00000029861	-0.621246	0.0526553	down	-0.197058	0.677194	down	-0.424188	0.0526594	down	0.676792	0.000118	up	0.80533
Tiam1	ENSMUSG00000002489	-0.592471	0.0530612	down	-0.430352	0.107337	down	-0.162119	0.407564	down	4.00062	1.1e-15	up	0.708919
Reep2	ENSMUSG00000038555	-0.494756	0.0530612	down	-0.124947	0.737225	down	-0.369809	0.0416579	down	-0.200481	0.093979	down	0.646893
Tle1	ENSMUSG00000008305	0.501566	0.0535554	up	0.147198	0.692199	up	0.354368	0.0506894	up	-0.783262	1.76e-06	down	0.763502
Pid1	ENSMUSG00000045658	0.558486	0.0535554	up	0.194536	0.647677	up	0.36395	0.0731675	up	-1.42105	1.63e-09	down	0.873424
Plcb3	ENSMUSG00000024960	-0.690834	0.0542592	down	-0.371715	0.379437	down	-0.319119	0.183867	down	1.06876	2.14e-06	up	0.991413
Ggact	ENSMUSG00000041625	-0.51915	0.0561891	down	-0.272634	0.42202	down	-0.246516	0.163532	down	3.28243	2.6e-15	up	0.996424
Gcnt4	ENSMUSG00000091387	1.39823	0.0561891	up	0.454295	0.657542	up	0.943933	0.0736424	up	-0.594366	0.0844491	down	0.832016
Tmem181a	ENSMUSG00000038141	-0.480758	0.0572926	down	-0.162393	0.657542	down	-0.318364	0.0682194	down	-0.631855	1.91e-05	down	0.853963
Clec2l	ENSMUSG00000079598	-0.638533	0.0579188	down	-0.290397	0.492357	down	-0.348135	0.130225	down	-0.450801	0.00684121	down	0.98826
Atat1	ENSMUSG00000024426	0.734874	0.0579188	up	0.363124	0.428888	up	0.37175	0.165072	up	-2.0338	6.29e-10	down	0.999825
Ly86	ENSMUSG00000021423	1.63233	0.0583788	up	0.842871	0.379927	up	0.789457	0.194272	up	-0.953152	0.022021	down	0.999393
Nkain3	ENSMUSG00000055761	1.49529	0.0662029	up	0.651051	0.469156	up	0.84424	0.158843	up	-4.99528	5.26e-11	down	0.978105
Ddrgk1	ENSMUSG00000068290	-0.493195	0.0662029	down	-0.232033	0.471337	down	-0.261162	0.150225	down	0.190263	0.126359	up	0.995386
Slc5a7	ENSMUSG00000023945	4.59957	0.0662029	up	0.152946	0.968135	up	4.44663	0.025464	up	-5.10623	0.000158	down	0.209497
Adipor2	ENSMUSG00000030168	0.538626	0.0665567	up	0.0757926	0.869322	up	0.462833	0.0215337	up	0.622188	0.000112	up	0.401912
Tmem219	ENSMUSG00000060538	-0.735174	0.0665851	down	-0.322928	0.511924	down	-0.412245	0.137283	down	-0.923986	4.65e-05	down	0.982928
Fgd3	ENSMUSG00000037946	-0.717485	0.0665851	down	-0.437488	0.336	down	-0.279997	0.280853	down	0.981625	1.73e-05	up	0.944039
Cbx4	ENSMUSG00000039989	-0.566929	0.0665851	down	-0.139022	0.758263	down	-0.427908	0.0487008	down	-0.625004	0.000195	down	0.670781
Tnip1	ENSMUSG00000020400	-0.48049	0.0665851	down	-0.245387	0.469156	down	-0.235104	0.179542	down	0.60518	4.62e-05	up	0.999393
Celsr1	ENSMUSG00000016028	1.30667	0.0674394	up	0.380365	0.683734	up	0.926309	0.0908941	up	-4.68318	2.07e-11	down	0.775885
Nipsnap2	ENSMUSG00000029432	-0.527814	0.0674394	down	-0.208127	0.606791	down	-0.319686	0.104548	down	0.305997	0.026834	up	0.947614
Zfp867	ENSMUSG00000054519	-0.731059	0.072443	down	-0.0634811	0.924536	down	-0.667578	0.019362	down	-1.08269	7.91e-06	down	0.34897
Osmr	ENSMUSG00000022146	1.16488	0.072443	up	0.270332	0.771285	up	0.894549	0.0487008	up	-0.407674	0.173429	down	0.645491
Itpr3	ENSMUSG00000042644	-1.17829	0.0730289	down	-0.330266	0.737225	down	-0.848022	0.052318	down	2.85538	9.88e-09	up	0.763502
Ldoc1	ENSMUSG00000057615	-1.13902	0.0772926	down	-0.333967	0.728686	down	-0.80505	0.0605751	down	2.10738	4.94e-07	up	0.78887
Kcnj9	ENSMUSG00000038026	-0.500408	0.0778532	down	-0.30411	0.354191	down	-0.196298	0.283785	down	3.77148	6.7e-16	up	0.947614
Bckdk	ENSMUSG00000030802	-0.505276	0.0778532	down	-0.132163	0.747037	down	-0.373112	0.0569269	down	0.0927641	0.485013	up	0.739262
Sptssb	ENSMUSG00000043461	-0.766691	0.0788799	down	-0.637282	0.104143	down	-0.129409	0.636917	down	2.31333	4.22e-10	up	0.493217
Stard6	ENSMUSG00000079608	1.656	0.078906	up	0.608794	0.655226	up	1.04721	0.108586	up	0.0858109	0.892072	up	0.919762
Myh4	ENSMUSG00000057003	-13.3077	0.0796595	down	-7.22543	0.31043	down	-6.08227	0.325736	down	-5.53619	0.261369	down	0.999383
Wbp2	ENSMUSG00000034341	-0.416126	0.0836778	down	-0.137573	0.692199	down	-0.278553	0.0885489	down	1.36708	1.34e-10	up	0.86354
Ephx1	ENSMUSG00000038776	-0.910452	0.0836778	down	-0.505497	0.434849	down	-0.404954	0.232258	down	2.64334	9.86e-10	up	0.987403
Cmtr1	ENSMUSG00000024019	-0.402804	0.0836778	down	-0.130193	0.692199	down	-0.272611	0.0865967	down	0.329037	0.004127	up	0.853963
Serpina3n	ENSMUSG00000021091	2.28986	0.0836778	up	0.55041	0.744288	up	1.73945	0.0786396	up	-3.19029	2.36e-05	down	0.683594
Atp2a1	ENSMUSG00000030730	-9.02697	0.0855733	down	-4.5754	0.399135	down	-4.45157	0.255099	down	-3.34704	0.204778	down	0.999825
Myh1	ENSMUSG00000056328	-11.0273	0.0855733	down	-4.75346	0.469156	down	-6.2738	0.222662	down	-5.25312	0.116844	down	0.987403
Lamtor1	ENSMUSG00000030842	-0.401553	0.0855733	down	-0.0692693	0.840783	down	-0.332283	0.0417937	down	-0.69042	1.91e-06	down	0.530338
Akap7	ENSMUSG00000039166	-0.501695	0.0856517	down	-0.165523	0.692199	down	-0.336172	0.0923753	down	1.50209	6.65e-10	up	0.868049
Lsm4	ENSMUSG00000031848	-0.594618	0.0862142	down	-0.180702	0.711514	down	-0.413916	0.0908941	down	-1.78013	6.75e-10	down	0.820591
Rnf19b	ENSMUSG00000028793	-0.637471	0.0869957	down	-0.212167	0.692199	down	-0.425304	0.0938572	down	1.16439	9.29e-07	up	0.876673
Mus81	ENSMUSG00000024906	-0.742104	0.0918256	down	-0.300108	0.640051	down	-0.441996	0.128863	down	1.90889	8e-09	up	0.960265
Carmil1	ENSMUSG00000021338	0.557672	0.0918256	up	0.258752	0.524222	up	0.29892	0.169686	up	-0.556825	0.00096	down	0.995386
Myh2	ENSMUSG00000033196	-9.64011	0.0921447	down	-2.84581	0.655589	down	-6.79431	0.130225	down	-3.25915	0.299336	down	0.861569
Chrnb2	ENSMUSG00000027950	-0.437518	0.0921447	down	-0.12833	0.730127	down	-0.309188	0.0786396	down	0.0491177	0.688031	up	0.807197
Cacng4	ENSMUSG00000020723	0.959206	0.0921447	up	0.512669	0.433343	up	0.446537	0.257799	up	-3.07146	3.43e-10	down	0.995386
Zfp69	ENSMUSG00000064141	-1.17516	0.0921447	down	-0.271824	0.778238	down	-0.903337	0.0674485	down	-0.968218	0.00475095	down	0.678287
Sclt1	ENSMUSG00000059834	0.538378	0.101103	up	0.294494	0.469156	up	0.243884	0.252521	up	1.2533	4.51e-08	up	0.989571
Hepacam	ENSMUSG00000046240	0.710603	0.102182	up	0.362114	0.497927	up	0.348489	0.218442	up	1.46545	2.64e-07	up	0.999393
Ppp2r2b	ENSMUSG00000024500	0.670493	0.104998	up	0.272439	0.633593	up	0.398054	0.152681	up	-2.69972	1.58e-11	down	0.96324
Marchf1	ENSMUSG00000036469	1.27566	0.104998	up	0.492766	0.6388	up	0.782891	0.155717	up	-3.93269	9.15e-10	down	0.947614
Cndp2	ENSMUSG00000024644	-0.430347	0.104998	down	-0.234123	0.469156	down	-0.196224	0.263536	down	-1.03458	3.31e-08	down	0.991413
Snx27	ENSMUSG00000028136	0.474605	0.104998	up	0.170206	0.686492	up	0.304399	0.119368	up	0.940651	5.17e-07	up	0.919762
Tuba4a	ENSMUSG00000026202	-0.569543	0.104998	down	-0.30248	0.469156	down	-0.267062	0.244229	down	0.966455	4.11e-06	up	0.995386
Dcaf8	ENSMUSG00000026554	-0.311708	0.104998	down	-0.140102	0.571003	down	-0.171606	0.168938	down	0.616968	5.33e-07	up	0.988734
Dab2ip	ENSMUSG00000026883	-0.542507	0.104998	down	-0.25805	0.537539	down	-0.284457	0.194272	down	1.62684	1.32e-09	up	0.997883
Gm49359	ENSMUSG00000113450	0.623844	0.104998	up	0.276705	0.571801	up	0.347139	0.170371	up	-0.369871	0.0382678	down	0.987403
Sppl3	ENSMUSG00000029550	0.382603	0.104998	up	0.328488	0.104143	up	0.0541144	0.733569	up	-0.504194	8.62e-05	down	0.488229
Znrf1	ENSMUSG00000033545	0.460625	0.105023	up	0.156253	0.695763	up	0.304373	0.115366	up	-0.48529	0.000844	down	0.900005
Lifr	ENSMUSG00000054263	0.741946	0.105023	up	0.193467	0.769339	up	0.548478	0.0764267	up	0.385283	0.0686229	up	0.763502
Mrpl2	ENSMUSG00000002767	-0.761078	0.105023	down	-0.218319	0.743401	down	-0.542759	0.0941306	down	-0.754313	0.00146062	down	0.809327
Ilvbl	ENSMUSG00000032763	-0.657071	0.105023	down	-0.305064	0.546336	down	-0.352007	0.192922	down	-0.108919	0.562471	down	0.995386
Kcnq5	ENSMUSG00000028033	0.898593	0.105023	up	0.196536	0.777774	up	0.702056	0.0975858	up	-6.8569	1.8e-15	down	0.67793
Prpf19	ENSMUSG00000024735	-0.409487	0.105023	down	-0.232021	0.469156	down	-0.177466	0.286976	down	-0.682045	6.09e-06	down	0.984698
Fndc5	ENSMUSG00000001334	-0.496092	0.105023	down	-0.290026	0.434849	down	-0.206066	0.302034	down	2.06942	1.12e-11	up	0.970399
Zfp414	ENSMUSG00000073423	-0.622584	0.105023	down	-0.0608216	0.924536	down	-0.561762	0.0375969	down	0.146808	0.408253	up	0.40391
Smdt1	ENSMUSG00000022452	-0.42596	0.105023	down	-0.231139	0.469156	down	-0.194821	0.269069	down	-0.722066	5.02e-06	down	0.993109
Gnb5	ENSMUSG00000032192	-0.508635	0.105023	down	-0.240105	0.546336	down	-0.26853	0.197651	down	0.985223	8.88e-07	up	0.996424
Ube4a	ENSMUSG00000059890	0.564316	0.1068	up	0.179613	0.728216	up	0.384702	0.104113	up	0.76084	7.91e-05	up	0.86569
Abhd16a	ENSMUSG00000007036	-0.800675	0.10792	down	-0.318336	0.657542	down	-0.482339	0.148603	down	1.13799	4.6e-05	up	0.958213
Cdc42ep1	ENSMUSG00000049521	-0.450824	0.10792	down	-0.180759	0.658778	down	-0.270065	0.142754	down	2.35946	3.82e-13	up	0.962177
Spsb2	ENSMUSG00000038451	-1.03171	0.10792	down	-0.515352	0.524222	down	-0.516357	0.220133	down	1.159	0.000543	up	0.999923
Ccnd1	ENSMUSG00000070348	-0.589973	0.10792	down	-0.195294	0.708662	down	-0.39468	0.121914	down	-1.76045	2.05e-09	down	0.894429
Itgb8	ENSMUSG00000025321	0.939547	0.10792	up	0.290815	0.733559	up	0.648732	0.104113	up	1.52479	1.03e-05	up	0.853963
Acta1	ENSMUSG00000031972	-7.15686	0.10792	down	-3.82793	0.42202	down	-3.32892	0.314376	down	-4.66789	0.0291576	down	0.995386
L3mbtl4	ENSMUSG00000041565	0.997661	0.10792	up	0.485296	0.511924	up	0.512364	0.241763	up	-2.5014	2.77e-08	down	0.999393
Nrg1	ENSMUSG00000062991	1.00446	0.10792	up	0.223503	0.805128	up	0.780959	0.0731675	up	-1.1033	0.000697	down	0.693692
Greb1l	ENSMUSG00000042942	0.837856	0.10792	up	0.427297	0.511924	up	0.410559	0.245739	up	-0.726462	0.00485211	down	0.999393
Chst5	ENSMUSG00000031952	-1.80533	0.10792	down	-0.574626	0.696926	down	-1.2307	0.131921	down	-1.17026	0.0289984	down	0.873424
Tnnc2	ENSMUSG00000017300	-7.61279	0.10792	down	-4.02029	0.375558	down	-3.5925	0.334776	down	-4.63449	0.0502408	down	0.999393
Fsd1l	ENSMUSG00000054752	0.458262	0.10792	up	0.185481	0.657542	up	0.272781	0.157205	up	0.0343057	0.803745	up	0.963278
Car4	ENSMUSG00000000805	-0.735248	0.10792	down	-0.402611	0.494552	down	-0.332636	0.262699	down	4.20118	1.54e-13	up	0.990843
Cttnbp2nl	ENSMUSG00000062127	0.45026	0.10792	up	0.119489	0.763095	up	0.330771	0.0934051	up	-1.55239	2.38e-10	down	0.780385
Tes	ENSMUSG00000029552	1.42804	0.108743	up	0.269691	0.805128	up	1.15835	0.0997841	up	-5.70413	2.4e-11	down	0.619048
Hpcal1	ENSMUSG00000071379	-0.664613	0.111196	down	-0.270832	0.657542	down	-0.393781	0.158314	down	1.5819	6.87e-08	up	0.965777
9130401M01Rik	ENSMUSG00000101892	-0.531347	0.113616	down	-0.164867	0.737225	down	-0.366481	0.108586	down	0.482271	0.00389293	up	0.86056
Zfp871	ENSMUSG00000024298	0.567326	0.113616	up	0.175996	0.737225	up	0.391331	0.108586	up	0.942669	9.46e-06	up	0.86056
D430019H16Rik	ENSMUSG00000094910	1.41935	0.113616	up	0.497883	0.657542	up	0.921465	0.165609	up	-7.39456	8.81e-13	down	0.919011
Bin2	ENSMUSG00000098112	1.50018	0.113616	up	0.686213	0.546336	up	0.813964	0.222662	up	-0.791852	0.0741583	down	0.993109
Tmtc4	ENSMUSG00000041594	-0.475332	0.113616	down	-0.141254	0.744529	down	-0.334077	0.104113	down	0.373413	0.0105513	up	0.843831
Mcam	ENSMUSG00000032135	-0.751197	0.113616	down	-0.417721	0.469156	down	-0.333476	0.293661	down	-0.428173	0.0550865	down	0.988233
Mpp1	ENSMUSG00000031402	-0.453027	0.113616	down	-0.184563	0.657542	down	-0.268464	0.163198	down	0.523228	0.000516	up	0.966155
Hif3a	ENSMUSG00000004328	2.06618	0.113616	up	0.42287	0.823427	up	1.64331	0.0699776	up	0.338455	0.583196	up	0.664497
Slc4a1	ENSMUSG00000006574	-1.61045	0.113616	down	-0.517665	0.695718	down	-1.09278	0.143988	down	-2.19208	9.54e-05	down	0.884935
Dusp1	ENSMUSG00000024190	-0.876394	0.113616	down	-0.907799	0.0673469	down	0.0314059	0.940896	up	2.88752	7.03e-10	up	0.222572
Zfp369	ENSMUSG00000021514	0.390907	0.113616	up	0.137418	0.701485	up	0.25349	0.130225	up	0.509609	0.000157	up	0.919762
Naxd	ENSMUSG00000031505	-0.421378	0.113616	down	-0.120547	0.75331	down	-0.300831	0.104113	down	-0.792602	2.02e-06	down	0.824081
Wdtc1	ENSMUSG00000037622	0.459681	0.113616	up	0.0781929	0.86072	up	0.381488	0.0567879	up	0.834153	3.25e-06	up	0.588087
Mab21l2	ENSMUSG00000057777	1.77088	0.11433	up	0.101434	0.961504	up	1.66944	0.0439993	up	-2.82053	1.79e-05	down	0.391308
Cd248	ENSMUSG00000056481	-1.19527	0.11433	down	-0.283605	0.780056	down	-0.91167	0.104113	down	-2.87799	7.1e-08	down	0.75473
Ndufa8	ENSMUSG00000026895	-0.494433	0.11433	down	-0.250928	0.524222	down	-0.243505	0.252328	down	-0.675601	0.000101	down	0.999825
Adcyap1r1	ENSMUSG00000029778	0.396588	0.11433	up	0.24318	0.42202	up	0.153408	0.356949	up	-2.49703	4.11e-14	down	0.95483
Rrp1	ENSMUSG00000061032	-0.388529	0.11433	down	-0.171007	0.633593	down	-0.217522	0.18934	down	-0.140911	0.219715	down	0.987403
Prickle2	ENSMUSG00000030020	0.748934	0.11433	up	0.230369	0.737225	up	0.518565	0.118001	up	-1.70501	1.71e-07	down	0.858714
Fam71d	ENSMUSG00000056987	1.44812	0.11433	up	0.547738	0.692199	up	0.900382	0.135979	up	1.61483	0.000779	up	0.947614
Tnnt3	ENSMUSG00000061723	-7.85534	0.11433	down	-4.26288	0.428888	down	-3.59245	0.335397	down	-3.86816	0.116898	down	0.995386
Pcgf5	ENSMUSG00000024805	0.535087	0.11433	up	0.16858	0.744288	up	0.366507	0.104113	up	4.06736	3.12e-15	up	0.874753
Arid5b	ENSMUSG00000019947	0.852711	0.11433	up	0.118647	0.895718	up	0.734064	0.0487008	up	2.33796	1.23e-08	up	0.530848
Rabggtb	ENSMUSG00000038975	-0.374049	0.114513	down	-0.121491	0.728704	down	-0.252558	0.124918	down	0.245601	0.0307897	up	0.894397
Pcyt2	ENSMUSG00000025137	-0.416509	0.116713	down	-0.254794	0.428888	down	-0.161715	0.356668	down	-0.344713	0.00833894	down	0.955452
Opalin	ENSMUSG00000050121	-1.4232	0.116713	down	-1.30676	0.107337	down	-0.116445	0.859804	down	1.44679	0.0018399	up	0.408723
Ier2	ENSMUSG00000053560	-1.26002	0.116713	down	-0.642806	0.524222	down	-0.61721	0.255099	down	0.33755	0.369035	up	0.999393
Pfkm	ENSMUSG00000033065	-0.430378	0.116713	down	-0.271642	0.407859	down	-0.158736	0.376708	down	1.48615	3.89e-10	up	0.940987
Slc35f3	ENSMUSG00000057060	-0.510888	0.116928	down	-0.354815	0.354191	down	-0.156073	0.451519	down	2.00634	5.71e-11	up	0.85795
Sesn3	ENSMUSG00000032009	0.678768	0.117722	up	0.35464	0.517359	up	0.324128	0.267404	up	0.553027	0.00952052	up	0.999071
Dnajb4	ENSMUSG00000028035	0.424276	0.117722	up	0.127683	0.750867	up	0.296593	0.111414	up	1.29888	2.58e-09	up	0.853963
Plcl1	ENSMUSG00000038349	0.766251	0.117722	up	0.0554704	0.952603	up	0.710781	0.0416579	up	0.322139	0.16115	up	0.401912
Atp2b3	ENSMUSG00000031376	-0.413962	0.118019	down	-0.32695	0.238889	down	-0.0870128	0.616827	down	2.25791	4.41e-13	up	0.693692
Htr2a	ENSMUSG00000034997	1.81059	0.118202	up	0.402229	0.793336	up	1.40836	0.104113	up	-3.55137	1.61e-06	down	0.722509
Tanc2	ENSMUSG00000053580	0.951028	0.121599	up	0.219155	0.807151	up	0.731873	0.0908941	up	-2.4298	4.69e-08	down	0.748203
Mrpl43	ENSMUSG00000025208	-0.571309	0.121932	down	-0.167167	0.753232	down	-0.404142	0.118001	down	-0.941298	1.52e-05	down	0.844236
Brme1	ENSMUSG00000008129	-1.25058	0.126415	down	-0.423989	0.717552	down	-0.82659	0.148603	down	-0.357182	0.346433	down	0.914419
Mrpl57	ENSMUSG00000021967	-0.647667	0.126478	down	-0.261575	0.667229	down	-0.386092	0.177464	down	-0.491895	0.0161354	down	0.966155
Gnb4	ENSMUSG00000027669	-0.349166	0.126478	down	-0.0374648	0.920655	down	-0.311701	0.0514115	down	-2.68185	3.27e-15	down	0.47895
Dpysl4	ENSMUSG00000025478	-0.549038	0.126478	down	-0.150609	0.773947	down	-0.398429	0.104113	down	-0.703974	0.000264	down	0.817693
Xpr1	ENSMUSG00000026469	0.528412	0.126478	up	0.183069	0.72187	up	0.345342	0.142754	up	-0.917106	8.82e-06	down	0.919762
Col3a1	ENSMUSG00000026043	-1.12465	0.126558	down	-0.387336	0.696926	down	-0.737313	0.158843	down	-6.60057	3.61e-13	down	0.919011
Elavl2	ENSMUSG00000008489	0.917912	0.127723	up	0.222677	0.793336	up	0.695235	0.104113	up	-2.95735	1.94e-09	down	0.768058
Coq9	ENSMUSG00000031782	-0.463662	0.127723	down	-0.147905	0.738924	down	-0.315756	0.128863	down	0.549396	0.000608	up	0.893977
Abca1	ENSMUSG00000015243	0.333974	0.127723	up	0.212395	0.428888	up	0.12158	0.395094	up	-0.280544	0.00918312	down	0.938759
Gng13	ENSMUSG00000025739	-1.32354	0.127723	down	-1.01448	0.312283	down	-0.309065	0.570517	down	3.48585	4.21e-08	up	0.763502
Hspa5	ENSMUSG00000026864	0.52257	0.127723	up	-0.0454302	0.943394	down	0.568	0.0175221	up	0.391237	0.0185025	up	0.184819
Ipcef1	ENSMUSG00000064065	-0.618246	0.127723	down	-0.357704	0.492357	down	-0.260543	0.320474	down	3.76272	1.44e-13	up	0.98005
Abcf3	ENSMUSG00000003234	-0.305638	0.127723	down	-0.178196	0.469156	down	-0.127441	0.335054	down	0.579222	3.25e-06	up	0.977785
Mylpf	ENSMUSG00000030672	-6.76656	0.127723	down	-4.46263	0.31043	down	-2.30394	0.486342	down	-4.63462	0.0355937	down	0.938759
Dus3l	ENSMUSG00000007603	-0.457081	0.130968	down	-0.146133	0.742421	down	-0.310949	0.130225	down	0.493046	0.00150643	up	0.897729
Limk1	ENSMUSG00000029674	0.77501	0.131632	up	0.200408	0.783169	up	0.574602	0.111414	up	-2.24359	1.02e-08	down	0.79752
Plagl1	ENSMUSG00000019817	0.734866	0.131632	up	0.27479	0.692199	up	0.460076	0.167418	up	-1.39232	3.62e-06	down	0.947614
Usp22	ENSMUSG00000042506	0.563096	0.131632	up	0.358271	0.428888	up	0.204825	0.400118	up	-1.16043	1.2e-06	down	0.940987
BC004004	ENSMUSG00000052712	-0.361929	0.131632	down	-0.114482	0.744288	down	-0.247447	0.132676	down	-0.368403	0.0024911	down	0.891808
Car9	ENSMUSG00000028463	-1.12081	0.131632	down	-0.450772	0.688284	down	-0.67004	0.169518	down	1.64283	7.91e-05	up	0.96651
Fos	ENSMUSG00000021250	-1.37044	0.131805	down	-1.58612	0.0673469	down	0.215678	0.713722	up	3.27631	1.83e-07	up	0.118206
Kri1	ENSMUSG00000035047	-0.484718	0.132927	down	-0.144853	0.761712	down	-0.339865	0.126319	down	0.0961079	0.526781	up	0.86056
Kcnh7	ENSMUSG00000059742	1.38744	0.132927	up	0.7237	0.533721	up	0.663741	0.287444	up	-0.786789	0.0700519	down	0.999393
Tspan9	ENSMUSG00000030352	-0.629912	0.133371	down	-0.335754	0.524222	down	-0.294159	0.293105	down	0.959573	5.38e-05	up	0.996
Apmap	ENSMUSG00000033096	-0.373411	0.133371	down	-0.192087	0.546336	down	-0.181324	0.279054	down	0.208679	0.0749287	up	0.999393
Gm28043	ENSMUSG00000098374	-0.327027	0.134854	down	-0.112397	0.728686	down	-0.21463	0.148845	down	0.364105	0.00124494	up	0.919762
Klf15	ENSMUSG00000030087	0.600241	0.135124	up	0.222878	0.706571	up	0.377363	0.162379	up	0.975081	2.66e-05	up	0.947614
Trim3	ENSMUSG00000036989	-0.350534	0.135124	down	-0.11373	0.742421	down	-0.236805	0.135752	down	1.69318	4.96e-12	up	0.902639
Zc3h10	ENSMUSG00000039810	-0.585502	0.135124	down	-0.335782	0.492357	down	-0.249721	0.335054	down	0.0305957	0.87339	up	0.984436
Mast2	ENSMUSG00000003810	0.700329	0.135124	up	0.301902	0.657542	up	0.398426	0.207199	up	0.190124	0.385485	up	0.986632
Xpc	ENSMUSG00000030094	-0.373583	0.135124	down	-0.195047	0.53846	down	-0.178536	0.288325	down	-0.341833	0.0058946	down	0.999393
Fam117b	ENSMUSG00000041040	0.508672	0.135237	up	0.286122	0.511924	up	0.22255	0.321506	up	0.344461	0.0343435	up	0.987403
Mlec	ENSMUSG00000048578	0.346011	0.135237	up	0.0411052	0.9161	up	0.304906	0.0569269	up	0.0943763	0.384916	up	0.530848
Rab7b	ENSMUSG00000052688	-1.19464	0.135237	down	-0.677117	0.428888	down	-0.517521	0.376708	down	-3.74103	3.04e-09	down	0.987403
Mrpl58	ENSMUSG00000018858	-0.439862	0.135237	down	-0.222339	0.555054	down	-0.217524	0.276208	down	0.00303488	0.983884	up	0.999825
S100b	ENSMUSG00000033208	-0.576604	0.135237	down	-0.400869	0.379927	down	-0.175735	0.47727	down	3.08549	1.39e-12	up	0.875972
Septin8	ENSMUSG00000018398	-0.423796	0.135237	down	-0.285805	0.387297	down	-0.137991	0.450334	down	2.98065	2.05e-14	up	0.902827
Nbeal1	ENSMUSG00000073664	0.436668	0.135237	up	0.24364	0.511924	up	0.193028	0.317906	up	1.80967	5.52e-11	up	0.98826
Zbtb7b	ENSMUSG00000028042	-0.671962	0.135886	down	-0.459167	0.387297	down	-0.212795	0.459833	down	1.69018	9.59e-08	up	0.897729
Rnf112	ENSMUSG00000010086	-0.535905	0.135886	down	-0.300909	0.511924	down	-0.234996	0.31888	down	3.71134	2.99e-14	up	0.987403
Apod	ENSMUSG00000022548	-0.694234	0.136027	down	-0.587525	0.238889	down	-0.106709	0.737016	down	3.3056	8.77e-12	up	0.60135
Ppm1a	ENSMUSG00000021096	0.356834	0.136027	up	0.198552	0.511924	up	0.158282	0.31888	up	0.76263	9.24e-07	up	0.988983
Iqschfp	ENSMUSG00000102422	-0.400514	0.136027	down	-0.207308	0.552087	down	-0.193207	0.283785	down	0.67691	1.87e-05	up	0.999393
Larp1	ENSMUSG00000037331	0.535141	0.136027	up	0.227268	0.667229	up	0.307873	0.205808	up	0.616019	0.00102972	up	0.982928
Acsl1	ENSMUSG00000018796	-0.392443	0.136027	down	-0.237865	0.469156	down	-0.154578	0.376009	down	-0.270114	0.0329734	down	0.96324
Daglb	ENSMUSG00000039206	-0.333065	0.136027	down	-0.0840923	0.800436	down	-0.248972	0.104548	down	0.811201	1.54e-07	up	0.79752
Dok6	ENSMUSG00000073514	1.05804	0.136734	up	0.523643	0.571003	up	0.534393	0.276305	up	-2.82385	4.96e-08	down	0.999825
Pxylp1	ENSMUSG00000043587	-0.486579	0.136734	down	-0.360618	0.365432	down	-0.125961	0.533961	down	4.12006	1.91e-15	up	0.805541
Brat1	ENSMUSG00000000148	-0.415703	0.136734	down	-0.0260181	0.962601	down	-0.389685	0.0506894	down	-0.963433	3.21e-07	down	0.423978
Cldn12	ENSMUSG00000046798	-0.441784	0.136734	down	-0.254402	0.503401	down	-0.187383	0.3393	down	0.539609	0.000619	up	0.982928
Sgpp2	ENSMUSG00000032908	-0.392801	0.136734	down	-0.395324	0.104143	down	0.00252304	0.991183	up	3.23583	2.6e-15	up	0.35431
Ano3	ENSMUSG00000074968	-0.571909	0.136734	down	-0.452442	0.336	down	-0.119467	0.621895	down	4.95106	1.72e-15	up	0.736578
Ric8a	ENSMUSG00000025485	-0.380788	0.136734	down	-0.102729	0.783169	down	-0.278059	0.122646	down	-0.757874	2.61e-06	down	0.825401
Sgk1	ENSMUSG00000019970	0.675668	0.136734	up	-0.171367	0.800652	down	0.847036	0.00757155	up	0.839947	0.000545	up	0.0651762
Men1	ENSMUSG00000024947	-0.390039	0.136734	down	-0.181279	0.644575	down	-0.20876	0.24536	down	-0.26577	0.0357508	down	0.995386
Tlcd4	ENSMUSG00000028132	-0.399849	0.136734	down	-0.151436	0.706571	down	-0.248413	0.168724	down	2.28641	5.26e-13	up	0.95483
Zmym1	ENSMUSG00000043872	0.493914	0.136734	up	0.244783	0.602185	up	0.249131	0.27126	up	0.563516	0.00120373	up	0.999825
Flrt3	ENSMUSG00000051379	-0.495029	0.136734	down	0.0242563	0.970455	up	-0.519285	0.026755	down	0.735457	9.03e-05	up	0.276886
Trp53inp2	ENSMUSG00000038375	0.646582	0.136734	up	0.0499173	0.952603	up	0.596664	0.0506894	up	0.116421	0.576736	up	0.465807
Mtmr4	ENSMUSG00000018401	0.325093	0.136734	up	0.0211671	0.961692	up	0.303926	0.0487008	up	-0.0608615	0.561405	down	0.436895
Eif3f	ENSMUSG00000031029	0.565398	0.136734	up	0.540288	0.107337	up	0.0251098	0.934147	up	-0.495639	0.00893394	down	0.401912
Tbc1d7	ENSMUSG00000021368	-0.382474	0.136734	down	-0.0688109	0.859775	down	-0.313663	0.0931851	down	-1.63146	4.34e-11	down	0.670781
Cfap61	ENSMUSG00000037143	1.43002	0.136734	up	0.598056	0.650908	up	0.831967	0.249163	up	-2.7481	4.19e-06	down	0.978105
Cplx2	ENSMUSG00000025867	-0.405991	0.136734	down	0.00930519	0.987423	up	-0.415297	0.0346286	down	1.98217	6.25e-12	up	0.323697
Pla2g3	ENSMUSG00000034579	1.62948	0.136734	up	0.316954	0.805128	up	1.31253	0.142754	up	-6.14151	1.77e-10	down	0.695315
Evl	ENSMUSG00000021262	0.480633	0.136734	up	0.303676	0.464955	up	0.176957	0.416533	up	-2.45493	3.25e-12	down	0.947614
Sstr3	ENSMUSG00000044933	-0.789226	0.136734	down	-0.276579	0.737225	down	-0.512647	0.148878	down	3.16623	1.29e-10	up	0.93289
Tmem240	ENSMUSG00000084845	-0.501593	0.136734	down	-0.131963	0.793301	down	-0.36963	0.115724	down	2.02248	1.14e-10	up	0.818546
Gabra1	ENSMUSG00000010803	-0.45816	0.136734	down	-0.218279	0.636579	down	-0.23988	0.254756	down	2.61577	6.55e-13	up	0.999393
Elac1	ENSMUSG00000036941	-0.38156	0.136734	down	-0.284395	0.354191	down	-0.0971652	0.55951	down	1.45642	2.45e-10	up	0.80533
Wipf2	ENSMUSG00000038013	0.713722	0.136734	up	0.219569	0.763095	up	0.494153	0.130225	up	2.5597	7.02e-10	up	0.889121
Spred1	ENSMUSG00000027351	0.29535	0.136734	up	0.0638573	0.83545	up	0.231493	0.101027	up	0.921645	5.28e-09	up	0.758265
Dcc	ENSMUSG00000060534	0.975859	0.136734	up	0.298918	0.744288	up	0.676941	0.159068	up	-5.40306	1.45e-12	down	0.886129
Lxn	ENSMUSG00000047557	-0.558245	0.136734	down	-0.0130298	0.987107	down	-0.545215	0.0439993	down	-0.571685	0.00314617	down	0.391308
Gpr146	ENSMUSG00000044197	-0.584799	0.136734	down	-0.229921	0.692199	down	-0.354877	0.191019	down	0.550905	0.00584794	up	0.963278
Gna11	ENSMUSG00000034781	0.448763	0.136734	up	0.255259	0.511924	up	0.193504	0.340095	up	0.177948	0.216679	up	0.986939
Septin9	ENSMUSG00000059248	0.675938	0.136734	up	0.249141	0.692199	up	0.426797	0.200587	up	-4.2849	1.42e-13	down	0.947614
Ap1g1	ENSMUSG00000031731	0.37958	0.136815	up	0.144433	0.70682	up	0.235147	0.180628	up	0.207841	0.0908515	up	0.955452
Slc35e4	ENSMUSG00000048807	-0.456075	0.136815	down	-0.0558899	0.915795	down	-0.400185	0.0671288	down	-0.156397	0.287465	down	0.547203
Coq8a	ENSMUSG00000026489	-0.953701	0.136815	down	-0.624129	0.469156	down	-0.329571	0.433626	down	1.87465	4.04e-06	up	0.92932
Stmn2	ENSMUSG00000027500	0.368728	0.136815	up	0.126885	0.736216	up	0.241843	0.161885	up	-1.75558	1.06e-11	down	0.92932
Emilin3	ENSMUSG00000050700	-1.31408	0.136815	down	-0.406627	0.777096	down	-0.907453	0.119008	down	3.59128	4.28e-08	up	0.896228
Hdhd3	ENSMUSG00000038422	-0.537658	0.136815	down	-0.332855	0.469156	down	-0.204803	0.396028	down	0.721239	0.000311	up	0.955926
Xaf1	ENSMUSG00000040483	1.24993	0.136815	up	0.790525	0.503401	up	0.459404	0.377854	up	2.77061	7.56e-07	up	0.947614
Atp5h	ENSMUSG00000034566	-0.41257	0.136815	down	-0.255756	0.469156	down	-0.156814	0.398378	down	0.140087	0.293539	up	0.955593
Ecel1	ENSMUSG00000026247	3.03962	0.136815	up	0.314931	0.911064	up	2.72469	0.104113	up	-4.54969	8.8e-05	down	0.530338
Pxmp4	ENSMUSG00000000876	-0.600148	0.136815	down	-0.0587529	0.934684	down	-0.541395	0.0687843	down	-2.20918	5.18e-10	down	0.523935
Rnf24	ENSMUSG00000048911	0.490028	0.136815	up	0.361269	0.354191	up	0.128759	0.55607	up	0.119669	0.453457	up	0.818784
Gm50367	ENSMUSG00000118135	-0.490574	0.136815	down	-0.112359	0.824486	down	-0.378216	0.104113	down	1.40373	2.27e-08	up	0.769362
Manf	ENSMUSG00000032575	0.509069	0.136815	up	-0.0876631	0.87541	down	0.596732	0.0166606	up	-0.137922	0.405083	down	0.141901
Gatd3a	ENSMUSG00000053329	-0.448086	0.136815	down	-0.206321	0.655226	down	-0.241765	0.251787	down	-0.0686827	0.644095	down	0.995386
Gm28374	ENSMUSG00000100621	-0.551853	0.136815	down	-0.0872961	0.88766	down	-0.464557	0.0862323	down	-0.213178	0.234415	down	0.63964
Rmdn3	ENSMUSG00000070730	-0.436843	0.136815	down	-0.269677	0.469156	down	-0.167166	0.395811	down	1.53148	1.17e-09	up	0.957369
Sh3rf3	ENSMUSG00000037990	1.00205	0.136815	up	0.404197	0.667229	up	0.597856	0.238058	up	-4.0369	1.49e-10	down	0.970399
H2-D1	ENSMUSG00000073411	-0.571848	0.136815	down	-0.156936	0.784435	down	-0.414912	0.127694	down	1.2374	1.24e-06	up	0.843831
Ssh1	ENSMUSG00000042121	0.680801	0.136815	up	0.219218	0.754364	up	0.461584	0.150934	up	1.12614	3.54e-05	up	0.907528
Raph1	ENSMUSG00000026014	0.929282	0.136815	up	0.427819	0.655226	up	0.501463	0.252521	up	-0.60617	0.0484258	down	0.995386
Map3k12	ENSMUSG00000023050	-0.370619	0.136815	down	-0.154905	0.685597	down	-0.215714	0.217972	down	0.554814	0.000107	up	0.98016
Slc7a2	ENSMUSG00000031596	0.400457	0.136815	up	-0.0104587	0.986767	down	0.410916	0.0375969	up	0.786221	4.38e-06	up	0.340987
Gpr21	ENSMUSG00000053164	0.703521	0.136815	up	0.352864	0.602185	up	0.350657	0.290055	up	-0.384587	0.0951442	down	0.999825
P4ha1	ENSMUSG00000019916	0.367391	0.136815	up	-0.149847	0.692199	down	0.517238	0.00356784	up	0.850904	4.95e-07	up	0.0206849
Edf1	ENSMUSG00000015092	-0.453744	0.136815	down	-0.204971	0.657542	down	-0.248773	0.245396	down	-0.303975	0.0435786	down	0.993109
Fbxl17	ENSMUSG00000023965	0.754186	0.136815	up	0.367121	0.640051	up	0.387065	0.27126	up	1.45563	5.72e-06	up	0.999393
Inpp1	ENSMUSG00000026102	-0.33917	0.136815	down	-0.135056	0.695718	down	-0.204114	0.198949	down	1.54173	2.38e-11	up	0.96684
Pwwp3a	ENSMUSG00000020156	-0.39657	0.136815	down	-0.0394127	0.936569	down	-0.357158	0.0639327	down	-0.904494	6.25e-07	down	0.529791
N4bp2	ENSMUSG00000037795	0.641113	0.136815	up	0.28105	0.657542	up	0.360063	0.243581	up	-2.24412	1.32e-09	down	0.98826
Chaf1a	ENSMUSG00000002835	-0.83781	0.136815	down	-0.239778	0.763095	down	-0.598032	0.15705	down	-3.34907	1.76e-10	down	0.8557
Plekhd1	ENSMUSG00000066438	-0.519569	0.136902	down	-0.252328	0.640051	down	-0.26724	0.271975	down	1.34009	1.15e-07	up	0.999393
Rtel1	ENSMUSG00000038685	-0.602675	0.137334	down	-0.196973	0.747037	down	-0.405701	0.158843	down	-0.424901	0.0349595	down	0.914419
Vdac2	ENSMUSG00000021771	-0.375887	0.137417	down	-0.211961	0.524222	down	-0.163926	0.342959	down	-0.325862	0.0113909	down	0.987403
Spsb3	ENSMUSG00000024160	-0.627173	0.137417	down	-0.266421	0.682932	down	-0.360752	0.222662	down	0.46244	0.0281817	up	0.986218
Aldoc	ENSMUSG00000017390	-0.546339	0.138389	down	-0.472042	0.238889	down	-0.0742973	0.783449	down	2.95837	2.26e-12	up	0.594484
Dpysl5	ENSMUSG00000029168	1.05193	0.138389	up	0.613836	0.47052	up	0.438095	0.385832	up	-4.39964	1.21e-10	down	0.98005
Myl1	ENSMUSG00000061816	-5.37938	0.138389	down	-3.63536	0.375558	down	-1.74402	0.506066	down	-3.24923	0.072877	down	0.919063
Dpysl3	ENSMUSG00000024501	0.889883	0.138389	up	0.359792	0.68526	up	0.530091	0.225273	up	-7.99383	3.27e-15	down	0.971369
1110038F14Rik	ENSMUSG00000063236	-0.722656	0.138389	down	-0.20279	0.780469	down	-0.519866	0.142754	down	-1.11756	8.26e-05	down	0.853963
Kcnab1	ENSMUSG00000027827	-0.44281	0.138389	down	-0.24648	0.544496	down	-0.19633	0.333727	down	2.74826	2.52e-13	up	0.989288
Tlr7	ENSMUSG00000044583	1.0653	0.138389	up	0.437074	0.683236	up	0.62823	0.227435	up	-0.413415	0.236708	down	0.977041
Radx	ENSMUSG00000042498	3.66714	0.138389	up	-0.0283233	0.993024	down	3.69546	0.130225	up	-9.86592	3.31e-09	down	0.37981
Ric3	ENSMUSG00000048330	-0.314735	0.139653	down	-0.156564	0.631302	down	-0.158171	0.283785	down	1.28526	1.32e-10	up	0.999825
Smad3	ENSMUSG00000032402	-0.512161	0.141452	down	-0.308459	0.508741	down	-0.203702	0.385963	down	1.05463	2.87e-06	up	0.967376
Smim12	ENSMUSG00000042380	-0.488838	0.141452	down	-0.191837	0.701485	down	-0.297002	0.205808	down	0.0513729	0.758748	up	0.963278
Gcnt2	ENSMUSG00000021360	0.952533	0.141452	up	0.318524	0.747037	up	0.634008	0.162379	up	0.823463	0.0123322	up	0.919762
Wdr49	ENSMUSG00000104301	1.15627	0.141452	up	0.417418	0.728686	up	0.738857	0.18303	up	0.319338	0.406117	up	0.947499
Pou3f2	ENSMUSG00000095139	0.665139	0.141452	up	0.347563	0.552342	up	0.317576	0.321147	up	-2.44892	7.31e-10	down	0.999393
Kcnj12	ENSMUSG00000042529	-0.551855	0.141452	down	-0.431847	0.354191	down	-0.120007	0.629502	down	3.56913	1.63e-13	up	0.763502
Klf12	ENSMUSG00000072294	0.906831	0.141452	up	0.495321	0.546336	up	0.411511	0.33269	up	-0.13468	0.659648	down	0.993891
Bclaf3	ENSMUSG00000044150	0.573135	0.141452	up	0.187411	0.751654	up	0.385724	0.163358	up	-0.0336001	0.866592	down	0.915416
Cope	ENSMUSG00000055681	-0.31569	0.141452	down	-0.109345	0.737225	down	-0.206345	0.169518	down	-0.337455	0.00287627	down	0.93289
Dhx8	ENSMUSG00000034931	-0.303414	0.141452	down	-0.126407	0.692199	down	-0.177006	0.222662	down	0.143473	0.154468	up	0.98016
Gpd1	ENSMUSG00000023019	-0.877445	0.141452	down	-0.784549	0.238889	down	-0.0928958	0.830929	down	5.26983	7.56e-13	up	0.542414
Sidt1	ENSMUSG00000022696	0.424502	0.141452	up	0.145464	0.744288	up	0.279039	0.163532	up	1.95882	2.49e-11	up	0.930398
Rnps1	ENSMUSG00000034681	-0.343215	0.141643	down	-0.0451645	0.911064	down	-0.29805	0.0780365	down	-0.78129	8.06e-07	down	0.594484
Fndc3a	ENSMUSG00000033487	0.421094	0.141643	up	0.222517	0.576999	up	0.198577	0.316779	up	-0.0186923	0.899366	down	0.997883
Adgrg1	ENSMUSG00000031785	0.66533	0.141789	up	0.272952	0.692199	up	0.392378	0.228055	up	-2.77244	1.29e-10	down	0.977785
Acvr2b	ENSMUSG00000061393	0.608606	0.14179	up	0.313582	0.581954	up	0.295024	0.314319	up	-0.809205	0.000446	down	0.999393
Spg7	ENSMUSG00000000738	-0.360476	0.14179	down	-0.1002	0.784435	down	-0.260277	0.137283	down	-0.00477674	0.970281	down	0.853963
Acer2	ENSMUSG00000038007	1.06271	0.14179	up	0.0745276	0.963385	up	0.988186	0.0439993	up	4.17168	2.92e-10	up	0.47895
Dnah14	ENSMUSG00000047369	1.48568	0.14179	up	0.475125	0.750867	up	1.01055	0.16787	up	-0.131321	0.797216	down	0.909272
Sirpa	ENSMUSG00000037902	-0.37492	0.14179	down	-0.159352	0.691494	down	-0.215568	0.227435	down	1.74638	2.31e-11	up	0.986632
Cpne9	ENSMUSG00000030270	-0.490475	0.14179	down	-0.28529	0.511924	down	-0.205185	0.375038	down	-0.582213	0.00127584	down	0.982928
Atp1a1	ENSMUSG00000033161	-0.732163	0.14179	down	-0.288031	0.707551	down	-0.444132	0.206692	down	2.07481	4.3e-08	up	0.964492
Scd1	ENSMUSG00000037071	0.496982	0.142134	up	0.0234451	0.97306	up	0.473537	0.0526594	up	0.899437	1.62e-05	up	0.446392
Coro1b	ENSMUSG00000024835	-0.486844	0.142907	down	-0.200336	0.692199	down	-0.286508	0.223896	down	-0.711033	0.000183	down	0.978105
Dtna	ENSMUSG00000024302	0.507634	0.142907	up	0.27248	0.571801	up	0.235154	0.322107	up	2.25626	5.21e-11	up	0.995386
Adgb	ENSMUSG00000050994	1.70224	0.14317	up	0.480797	0.771285	up	1.22144	0.163532	up	-1.19877	0.0386238	down	0.85795
C4b	ENSMUSG00000073418	1.1753	0.144163	up	0.392792	0.750756	up	0.782508	0.165609	up	0.596674	0.129584	up	0.921504
Pdgfrb	ENSMUSG00000024620	-0.506857	0.144396	down	-0.203709	0.69279	down	-0.303148	0.221498	down	-0.886731	2.54e-05	down	0.971312
Tmem67	ENSMUSG00000049488	0.631956	0.144396	up	0.3387	0.578633	up	0.293256	0.322107	up	0.98386	9.52e-05	up	0.995935
Nt5c1a	ENSMUSG00000054958	-0.524652	0.145683	down	-0.374495	0.428888	down	-0.150157	0.52031	down	2.33462	5.12e-11	up	0.864979
Grina	ENSMUSG00000022564	-0.374079	0.146948	down	-0.186045	0.640051	down	-0.188034	0.29374	down	1.14461	1.42e-08	up	0.999825
Pmepa1	ENSMUSG00000038400	0.755696	0.146981	up	-0.0116054	0.991948	down	0.767301	0.0506894	up	-2.42782	7.23e-09	down	0.37981
Ebna1bp2	ENSMUSG00000028729	-0.357781	0.146981	down	-0.110735	0.769339	down	-0.247046	0.158843	down	-0.0542367	0.658697	down	0.900258
U2af1l4	ENSMUSG00000078765	-0.471798	0.146981	down	-0.24445	0.61121	down	-0.227348	0.311805	down	0.913484	7.91e-06	up	0.999393
Arsj	ENSMUSG00000046561	3.13089	0.146981	up	0.595984	0.711514	up	2.53491	0.208577	up	-8.99786	1.39e-09	down	0.720338
Eid2	ENSMUSG00000046058	-0.492351	0.146981	down	-0.153936	0.762232	down	-0.338414	0.163707	down	-1.09872	1.27e-06	down	0.902827
Gm8251	ENSMUSG00000091844	1.62183	0.146981	up	0.838314	0.662173	up	0.783511	0.247785	up	4.08691	1.89e-07	up	0.999393
Atraid	ENSMUSG00000013622	-0.432325	0.148166	down	-0.0913975	0.845954	down	-0.340928	0.117419	down	-0.765874	2.37e-05	down	0.763502
Itm2b	ENSMUSG00000022108	-0.555521	0.148893	down	-0.274586	0.650908	down	-0.280935	0.293661	down	1.18756	2.36e-06	up	0.999825
Zdhhc22	ENSMUSG00000048483	0.913156	0.14978	up	0.0855646	0.935611	up	0.827592	0.10293	up	-5.80486	3.04e-13	down	0.541354
Uqcrq	ENSMUSG00000044894	-0.660669	0.14978	down	-0.36699	0.546336	down	-0.293679	0.357935	down	-1.02548	0.000109	down	0.990843
Wnt5a	ENSMUSG00000021994	0.556526	0.14978	up	0.193483	0.729759	up	0.363043	0.203138	up	-2.68817	1.7e-11	down	0.936766
Pard6g	ENSMUSG00000056214	-0.483789	0.14978	down	-0.157839	0.76134	down	-0.32595	0.166088	down	0.189314	0.24665	up	0.919011
Ltv1	ENSMUSG00000019814	-0.447467	0.150828	down	-0.168962	0.722976	down	-0.278505	0.208091	down	-0.488901	0.00288445	down	0.956624
Sdc3	ENSMUSG00000025743	0.589486	0.151316	up	0.338891	0.529527	up	0.250594	0.374286	up	-2.24591	6.64e-10	down	0.986632
Aox1	ENSMUSG00000063558	-0.611811	0.151316	down	-0.53907	0.31043	down	-0.0727413	0.80688	down	4.02367	1.7e-13	up	0.582555
Scyl1	ENSMUSG00000024941	-0.316006	0.151913	down	-0.166342	0.605092	down	-0.149664	0.322107	down	0.30231	0.00763402	up	0.99818
Get4	ENSMUSG00000025858	-0.498177	0.151913	down	-0.113196	0.833919	down	-0.384981	0.126319	down	-0.555244	0.00251885	down	0.78432
Hsph1	ENSMUSG00000029657	0.617336	0.152248	up	-0.203089	0.761712	down	0.820424	0.00788603	up	0.531968	0.0148071	up	0.0546881
Prkd1	ENSMUSG00000002688	0.621631	0.152618	up	0.368922	0.511924	up	0.252709	0.395315	up	0.00442408	0.984553	up	0.976252
Mtx1	ENSMUSG00000064068	-0.434395	0.152618	down	-0.126824	0.781254	down	-0.307571	0.15705	down	-0.37669	0.014377	down	0.882622
Zbbx	ENSMUSG00000034151	1.89886	0.153045	up	0.989601	0.551223	up	0.909261	0.348386	up	-1.03907	0.11019	down	0.999393
Zdhhc14	ENSMUSG00000034265	-0.431687	0.153045	down	-0.256734	0.524222	down	-0.174953	0.38642	down	2.37003	2.83e-12	up	0.975843
Arl6ip5	ENSMUSG00000035199	-0.334817	0.153045	down	-0.193635	0.537539	down	-0.141182	0.376708	down	1.0046	2.38e-08	up	0.986218
Ccar2	ENSMUSG00000033712	-0.332176	0.153045	down	-0.133123	0.708662	down	-0.199053	0.222992	down	-0.0616942	0.591508	down	0.972054
Pou3f4	ENSMUSG00000056854	0.991652	0.153045	up	0.548187	0.524222	up	0.443465	0.377577	up	-2.07651	3.45e-06	down	0.992732
Celf5	ENSMUSG00000034818	1.00098	0.153045	up	0.575012	0.529527	up	0.425969	0.37855	up	-0.634509	0.0660634	down	0.986632
Lrrc4b	ENSMUSG00000047085	-0.434107	0.153045	down	-0.0862535	0.858317	down	-0.347853	0.112334	down	-0.567548	0.00068	down	0.760592
Tsc22d2	ENSMUSG00000027806	0.408626	0.153045	up	0.220249	0.588766	up	0.188377	0.337015	up	0.674219	6.33e-05	up	0.995386
Neu1	ENSMUSG00000007038	-0.447031	0.153045	down	-0.161582	0.737225	down	-0.285449	0.195499	down	0.55399	0.00110406	up	0.949156
Fabp7	ENSMUSG00000019874	-0.665684	0.153045	down	0.155024	0.823732	up	-0.820708	0.0193074	down	-7.79875	1.92e-16	down	0.111044
Hip1r	ENSMUSG00000000915	-0.387628	0.153045	down	-0.178272	0.667229	down	-0.209355	0.276208	down	-1.01516	1.77e-07	down	0.995386
Klhdc9	ENSMUSG00000045259	-0.988588	0.153045	down	-0.211944	0.842671	down	-0.776644	0.127694	down	-0.259479	0.445632	down	0.770983
Nus1	ENSMUSG00000023068	0.682464	0.153045	up	0.272376	0.711514	up	0.410087	0.222992	up	0.474759	0.0457538	up	0.970991
Nlrx1	ENSMUSG00000032109	-0.811077	0.153045	down	-0.0889208	0.932802	down	-0.722156	0.0786396	down	0.566515	0.0450994	up	0.571603
Slc7a1	ENSMUSG00000041313	0.470789	0.153045	up	0.2199	0.657542	up	0.25089	0.286976	up	-2.16655	4.29e-11	down	0.996703
Zfhx2	ENSMUSG00000040721	0.706893	0.153045	up	0.215951	0.778761	up	0.490943	0.159068	up	1.02835	0.000248	up	0.900005
Zfp382	ENSMUSG00000074220	0.428428	0.153045	up	0.254577	0.524222	up	0.173851	0.394805	up	0.773616	2.3e-05	up	0.976039
Irag1	ENSMUSG00000005611	0.893675	0.153045	up	0.366414	0.713189	up	0.527261	0.218489	up	1.80231	5.95e-06	up	0.978105
Tmem62	ENSMUSG00000054484	-0.380264	0.153429	down	-0.140679	0.737225	down	-0.239585	0.195499	down	2.59927	1.07e-13	up	0.955452
Tmtc3	ENSMUSG00000036676	0.34485	0.154867	up	0.215213	0.5108	up	0.129637	0.4298	up	0.819177	7.18e-07	up	0.956723
Mro	ENSMUSG00000064036	0.638823	0.155537	up	0.248225	0.72187	up	0.390598	0.222662	up	-0.273425	0.212997	down	0.963278
Galt	ENSMUSG00000036073	-0.486395	0.155537	down	-0.11796	0.823427	down	-0.368435	0.132676	down	0.143663	0.391976	up	0.812903
Pak1	ENSMUSG00000030774	-0.430485	0.156392	down	-0.22608	0.619197	down	-0.204405	0.327466	down	1.2015	7.98e-08	up	0.999393
Thrb	ENSMUSG00000021779	0.439455	0.156392	up	-0.0420483	0.943679	down	0.481504	0.0375969	up	0.41962	0.00854045	up	0.276886
Gtf2f2	ENSMUSG00000067995	-0.494639	0.156748	down	-0.265876	0.573417	down	-0.228763	0.352563	down	-1.2709	2.57e-07	down	0.995386
Rnf10	ENSMUSG00000041740	0.498693	0.156748	up	0.26613	0.606791	up	0.232563	0.336765	up	0.222309	0.196176	up	0.996424
Prdm15	ENSMUSG00000014039	0.647374	0.156748	up	0.126109	0.865805	up	0.521265	0.112698	up	0.774857	0.00160483	up	0.758265
Gas2	ENSMUSG00000030498	0.753194	0.156748	up	0.365287	0.655226	up	0.387907	0.302091	up	-0.500336	0.0573393	down	0.999393
Epb41l4a	ENSMUSG00000024376	0.768419	0.157364	up	0.367052	0.631302	up	0.401367	0.31903	up	-3.97338	8.73e-12	down	0.999393
Dgke	ENSMUSG00000000276	-0.293775	0.157364	down	-0.147563	0.655226	down	-0.146212	0.309701	down	1.24086	1.64e-10	up	0.999825
Mrps18b	ENSMUSG00000024436	-0.532102	0.157364	down	-0.150525	0.787413	down	-0.381576	0.158314	down	-0.223817	0.223435	down	0.873424
Parp8	ENSMUSG00000021725	0.426564	0.157364	up	0.192665	0.677194	up	0.233899	0.276605	up	-1.32725	1.72e-08	down	0.993891
Cdh10	ENSMUSG00000022321	0.767153	0.157364	up	0.241096	0.763095	up	0.526056	0.180628	up	-2.45228	1.25e-08	down	0.910513
Swt1	ENSMUSG00000052748	0.480395	0.157364	up	0.181102	0.729867	up	0.299293	0.208079	up	1.48921	1.85e-08	up	0.959471
Bmyc	ENSMUSG00000049086	-0.659728	0.157364	down	-0.104697	0.893919	down	-0.555031	0.104113	down	-0.869527	0.000706	down	0.678287
Zfp935	ENSMUSG00000055228	0.541245	0.157562	up	0.254453	0.660599	up	0.286792	0.289172	up	-0.277552	0.139477	down	0.997883
Kirrel	ENSMUSG00000041734	0.619718	0.157562	up	0.279731	0.677194	up	0.339987	0.279017	up	-0.578325	0.0102983	down	0.993886
Prkab1	ENSMUSG00000029513	-0.591942	0.157562	down	-0.0507053	0.948955	down	-0.541236	0.0836589	down	-1.29596	2.45e-06	down	0.542414
Josd2	ENSMUSG00000038695	-0.521824	0.157562	down	-0.407916	0.375558	down	-0.113909	0.650824	down	1.98745	8.89e-10	up	0.780385
Mafg	ENSMUSG00000051510	0.51779	0.157562	up	0.19685	0.728704	up	0.32094	0.217972	up	0.643231	0.00122613	up	0.962269
Cacybp	ENSMUSG00000014226	0.452099	0.158015	up	0.07054	0.897396	up	0.381559	0.104113	up	-0.796052	3.6e-05	down	0.678142
Gsk3b	ENSMUSG00000022812	0.499129	0.158015	up	0.153184	0.780056	up	0.345945	0.164976	up	-0.270445	0.11983	down	0.902827
Npepl1	ENSMUSG00000039263	-0.528019	0.158025	down	-0.107413	0.85744	down	-0.420606	0.121898	down	0.507658	0.00864983	up	0.763502
Fgd1	ENSMUSG00000025265	0.400515	0.158025	up	0.303183	0.378969	up	0.0973316	0.623211	up	-1.01345	3.53e-07	down	0.818546
Hagh	ENSMUSG00000024158	-0.462881	0.158025	down	-0.201676	0.692199	down	-0.261206	0.258427	down	0.616048	0.000673	up	0.98826
Stox2	ENSMUSG00000038143	0.553804	0.158062	up	0.202603	0.737225	up	0.351201	0.207587	up	-0.696677	0.00112863	down	0.95483
Zbtb11	ENSMUSG00000022601	0.364917	0.158062	up	0.105693	0.7881	up	0.259224	0.157308	up	1.59556	1.14e-10	up	0.886129
Adamts20	ENSMUSG00000022449	0.686575	0.158062	up	0.158151	0.833996	up	0.528424	0.137283	up	-1.14283	7.04e-05	down	0.802925
Phpt1	ENSMUSG00000036504	-0.425493	0.158676	down	-0.125702	0.780476	down	-0.299791	0.167826	down	-1.73299	3.36e-10	down	0.895685
Tceal5	ENSMUSG00000054034	-0.502191	0.158707	down	-0.269464	0.60772	down	-0.232728	0.346112	down	0.290783	0.0986385	up	0.996
Adprh	ENSMUSG00000002844	-0.391279	0.159139	down	-0.0792885	0.857203	down	-0.31199	0.124918	down	-0.889658	1.6e-06	down	0.763502
Tpm2	ENSMUSG00000028464	-2.1943	0.160331	down	-1.63472	0.387297	down	-0.559579	0.604246	down	-0.578914	0.450848	down	0.837723
Gid8	ENSMUSG00000027573	-0.350074	0.161895	down	-0.114388	0.763095	down	-0.235686	0.185063	down	-0.423544	0.00165452	down	0.922014
9130023H24Rik	ENSMUSG00000062944	-0.647426	0.162649	down	-0.148398	0.833996	down	-0.499028	0.142754	down	-1.32382	6.68e-06	down	0.802925
Ggt1	ENSMUSG00000006345	-1.28992	0.162679	down	-0.837904	0.469156	down	-0.452012	0.490704	down	-1.12479	0.0166219	down	0.946419
C1s1	ENSMUSG00000038521	-2.223	0.162774	down	-1.69276	0.354191	down	-0.530238	0.650797	down	-1.04575	0.186243	down	0.819142
Gm49948	ENSMUSG00000117081	-0.684119	0.162774	down	-0.246957	0.744288	down	-0.437162	0.207199	down	0.00240281	0.992703	up	0.952799
Ndufs8	ENSMUSG00000059734	-0.48642	0.162774	down	-0.252154	0.633593	down	-0.234266	0.335054	down	-0.908313	2.07e-05	down	0.999393
Csf1r	ENSMUSG00000024621	0.614792	0.162774	up	0.383826	0.511924	up	0.230966	0.44496	up	-0.687116	0.00322352	down	0.959689
Lynx1	ENSMUSG00000022594	-0.437179	0.163201	down	-0.167983	0.728704	down	-0.269196	0.222992	down	0.641527	0.000294	up	0.963278
Ppp1r15a	ENSMUSG00000040435	-0.499952	0.163201	down	-0.30048	0.537539	down	-0.199472	0.410967	down	1.25003	4.99e-07	up	0.973037
Plppr1	ENSMUSG00000063446	0.689967	0.163201	up	0.30085	0.610447	up	0.389117	0.36337	up	-7.25251	3.07e-16	down	0.988995
Katnb1	ENSMUSG00000031787	-0.30989	0.163358	down	-0.0658001	0.850019	down	-0.24409	0.127877	down	0.141791	0.193974	up	0.780076
9330159F19Rik	ENSMUSG00000004360	0.442443	0.163472	up	0.181854	0.711514	up	0.260589	0.247785	up	0.14713	0.345609	up	0.980149
Idh3g	ENSMUSG00000002010	-0.341646	0.163472	down	-0.0956465	0.803976	down	-0.245999	0.158843	down	0.81152	1.02e-06	up	0.874753
Metrn	ENSMUSG00000002274	-0.594957	0.163472	down	-0.220471	0.738043	down	-0.374486	0.216036	down	1.9356	1.26e-08	up	0.955926
Uprt	ENSMUSG00000073016	0.849528	0.163472	up	0.518675	0.511924	up	0.330853	0.435933	up	-0.765666	0.0141978	down	0.966656
Ccdc88a	ENSMUSG00000032740	0.69904	0.163472	up	0.397426	0.558455	up	0.301614	0.383743	up	-1.11459	0.000132	down	0.987403
Pappa2	ENSMUSG00000073530	2.5759	0.163472	up	0.0974564	0.969675	up	2.47845	0.130225	up	-6.27404	2.62e-07	down	0.475619
Sdf2l1	ENSMUSG00000022769	0.768387	0.163542	up	0.0297323	0.980735	up	0.738655	0.0639327	up	0.964485	0.00132248	up	0.475619
Ndufa13	ENSMUSG00000036199	-0.501088	0.163542	down	-0.285532	0.558455	down	-0.215556	0.384464	down	-0.0795778	0.659852	down	0.987403
Hdhd2	ENSMUSG00000025421	-0.327624	0.163542	down	-0.187641	0.558455	down	-0.139983	0.385832	down	0.906895	1.27e-07	up	0.987403
Glra1	ENSMUSG00000000263	3.1716	0.163705	up	-0.188344	0.966232	down	3.35994	0.0605751	up	-1.24336	0.265095	down	0.36685
Chsy3	ENSMUSG00000058152	1.69265	0.163705	up	0.678425	0.692199	up	1.01423	0.272046	up	-2.86117	7.09e-05	down	0.973141
Rgs9	ENSMUSG00000020599	2.5471	0.164118	up	0.405416	0.891309	up	2.14168	0.126319	up	-2.21541	0.0176195	down	0.693692
Vwa5a	ENSMUSG00000023186	0.677886	0.164394	up	0.251561	0.738043	up	0.426325	0.218489	up	0.73389	0.00437196	up	0.955926
Bcl7b	ENSMUSG00000029681	-0.365769	0.164394	down	-0.174559	0.677194	down	-0.19121	0.29489	down	2.03837	3.9e-12	up	0.999393
Pik3c2b	ENSMUSG00000026447	0.790117	0.164666	up	0.30351	0.728704	up	0.486606	0.229663	up	0.0258101	0.93087	up	0.963278
Akr1c14	ENSMUSG00000033715	-1.01726	0.164906	down	-0.69462	0.469156	down	-0.32264	0.513552	down	0.418396	0.246438	up	0.919011
Cdk16	ENSMUSG00000031065	-0.307627	0.164906	down	-0.115153	0.737225	down	-0.192474	0.221498	down	0.276171	0.0150811	up	0.959689
Ctsf	ENSMUSG00000083282	-0.439235	0.165153	down	-0.2283	0.650908	down	-0.210935	0.336765	down	0.442805	0.00735111	up	0.999393
Pcp4	ENSMUSG00000090223	-0.675462	0.165153	down	-0.249695	0.740481	down	-0.425767	0.21926	down	-0.00108402	0.996706	down	0.955926
Aplp2	ENSMUSG00000031996	-0.280567	0.165153	down	-0.131726	0.677357	down	-0.148841	0.295958	down	0.910719	1.38e-08	up	0.997883
Fosb	ENSMUSG00000003545	-2.09219	0.165153	down	-2.03725	0.336	down	-0.0549412	0.957306	down	3.81571	2.58e-05	up	0.465807
Pmpca	ENSMUSG00000026926	-0.308329	0.165181	down	-0.0610895	0.869014	down	-0.24724	0.126319	down	-0.368879	0.00208853	down	0.763502
Larp6	ENSMUSG00000034839	-0.39822	0.165208	down	-0.249193	0.511924	down	-0.149027	0.448512	down	0.288202	0.0457056	up	0.960105
Prr5	ENSMUSG00000036106	1.10084	0.165317	up	0.255887	0.836154	up	0.844956	0.150505	up	-1.01317	0.013233	down	0.809846
P3h2	ENSMUSG00000038168	1.36493	0.165444	up	0.60404	0.692199	up	0.760894	0.279054	up	0.503061	0.301107	up	0.991413
Wdr26	ENSMUSG00000038733	0.399273	0.165685	up	0.119215	0.784435	up	0.280058	0.169929	up	-0.204135	0.152361	down	0.901343
Gm28035	ENSMUSG00000099041	0.313404	0.165685	up	0.0109795	0.984118	up	0.302425	0.0651751	up	1.16563	1.88e-09	up	0.475619
Asxl3	ENSMUSG00000045215	0.912792	0.165685	up	0.323307	0.741174	up	0.589484	0.227144	up	-3.0569	1.03e-08	down	0.947614
Ccdc25	ENSMUSG00000022035	0.433267	0.165685	up	0.273187	0.511924	up	0.160079	0.455192	up	-0.0252566	0.87678	down	0.955926
Hgsnat	ENSMUSG00000037260	-0.351765	0.165685	down	-0.189067	0.633593	down	-0.162698	0.35514	down	1.34344	1.28e-09	up	0.996
Zdbf2	ENSMUSG00000027520	1.99558	0.165685	up	0.877719	0.68526	up	1.11786	0.291099	up	-2.8246	0.000509	down	0.989571
Trak1	ENSMUSG00000032536	0.53461	0.165685	up	0.150283	0.805128	up	0.384327	0.163532	up	0.60063	0.00353059	up	0.881997
Fnbp1l	ENSMUSG00000039735	0.700745	0.165685	up	0.269283	0.728686	up	0.431462	0.24536	up	-4.73038	3.67e-13	down	0.963278
Tmem132a	ENSMUSG00000024736	-0.467626	0.165817	down	-0.126513	0.812365	down	-0.341114	0.158843	down	0.497253	0.00529917	up	0.862195
Fmn2	ENSMUSG00000028354	0.571554	0.166127	up	0.20987	0.744288	up	0.361684	0.218489	up	1.30567	2.13e-06	up	0.955452
Ccdc6	ENSMUSG00000048701	0.530574	0.168016	up	0.152056	0.799199	up	0.378519	0.165609	up	0.252035	0.185335	up	0.891287
Dgkg	ENSMUSG00000022861	-0.368269	0.168016	down	-0.16572	0.692199	down	-0.202549	0.276265	down	4.91147	2.77e-17	up	0.993891
Mpg	ENSMUSG00000020287	-0.534402	0.168016	down	-0.138122	0.815743	down	-0.39628	0.163532	down	-1.51783	1.11e-07	down	0.85165
Dapk3	ENSMUSG00000034974	-0.425706	0.168196	down	-0.212423	0.657542	down	-0.213282	0.327765	down	-0.492103	0.00296883	down	0.999825
Fosl2	ENSMUSG00000029135	0.562516	0.168196	up	-0.0933636	0.897396	down	0.655879	0.026755	up	1.74913	3.11e-08	up	0.209497
Hapln4	ENSMUSG00000007594	-0.482153	0.168196	down	-0.38877	0.379927	down	-0.0933838	0.699421	down	3.76481	3.41e-14	up	0.763502
Lpin3	ENSMUSG00000027412	-1.2137	0.168196	down	-0.79914	0.469156	down	-0.414564	0.504532	down	-0.802515	0.0689763	down	0.940987
Vash2	ENSMUSG00000037568	1.21959	0.168196	up	0.088282	0.943679	up	1.13131	0.142754	up	-8.98317	3.59e-14	down	0.542414
H2-T23	ENSMUSG00000067212	-0.806009	0.168196	down	-0.233749	0.80448	down	-0.572261	0.163358	down	1.82151	2.63e-06	up	0.897936
Zfp52	ENSMUSG00000051341	0.586392	0.168196	up	0.295288	0.657542	up	0.291104	0.320474	up	1.70292	8.52e-08	up	0.999825
Abcb8	ENSMUSG00000028973	-0.406009	0.168747	down	-0.0693313	0.89044	down	-0.336678	0.124918	down	-0.791216	1.69e-05	down	0.739262
Gm49353	ENSMUSG00000110723	0.432415	0.168747	up	0.18857	0.695718	up	0.243845	0.27893	up	0.193212	0.214802	up	0.988995
Derl3	ENSMUSG00000009092	1.77977	0.168747	up	0.067726	0.982636	up	1.71205	0.0639327	up	1.16968	0.073268	up	0.484668
Pcx	ENSMUSG00000024892	-0.492957	0.168747	down	-0.281736	0.578776	down	-0.211222	0.395018	down	-0.00517168	0.978669	down	0.987403
Lpar4	ENSMUSG00000049929	0.910883	0.168747	up	0.527828	0.469156	up	0.383055	0.495997	up	-3.88545	2.1e-10	down	0.986632
Ccbe1	ENSMUSG00000046318	1.64182	0.168753	up	0.170216	0.934684	up	1.47161	0.118001	up	-1.43569	0.0190079	down	0.603085
Echdc2	ENSMUSG00000028601	-0.74045	0.168753	down	-0.268288	0.751654	down	-0.472162	0.218489	down	1.27974	6.97e-05	up	0.95483
Ano6	ENSMUSG00000064210	0.451593	0.168753	up	0.0908104	0.867802	up	0.360783	0.130567	up	-0.112376	0.494144	down	0.775885
Spag17	ENSMUSG00000027867	2.08437	0.168753	up	0.658138	0.756688	up	1.42623	0.227435	up	-1.70623	0.02714	down	0.919011
Rae1	ENSMUSG00000027509	-0.345815	0.168907	down	0.0363274	0.940833	up	-0.382142	0.0439993	down	-0.667541	1.95e-05	down	0.301456
Mid1	ENSMUSG00000035299	-1.25746	0.168907	down	-1.00634	0.379927	down	-0.251119	0.696773	down	1.0875	0.0205883	up	0.772594
C1ql1	ENSMUSG00000045532	1.09307	0.169206	up	0.301839	0.780056	up	0.79123	0.216118	up	-5.33541	3.92e-11	down	0.876673
Dnai4	ENSMUSG00000035126	0.98326	0.169227	up	0.378512	0.738043	up	0.604748	0.227435	up	1.88739	2.17e-05	up	0.966155
Cbl	ENSMUSG00000034342	0.927996	0.169868	up	0.350095	0.739151	up	0.577901	0.230479	up	0.767672	0.0261453	up	0.962924
Tspan15	ENSMUSG00000037031	-0.481361	0.170565	down	-0.307457	0.511924	down	-0.173904	0.470094	down	0.625882	0.00120353	up	0.95483
Grb7	ENSMUSG00000019312	-0.982193	0.171133	down	-0.527572	0.657542	down	-0.454621	0.327466	down	3.87644	1.02e-09	up	0.996
Ash1l	ENSMUSG00000028053	0.550667	0.171253	up	0.171792	0.783169	up	0.378875	0.186934	up	1.76182	2.46e-08	up	0.919011
Rec8	ENSMUSG00000002324	-0.911674	0.17143	down	-0.442465	0.667229	down	-0.469209	0.31888	down	-0.0080208	0.982273	down	0.999393
Tnks	ENSMUSG00000031529	0.52609	0.17143	up	0.199362	0.738043	up	0.326729	0.234152	up	-0.0552757	0.781292	down	0.963278
Cdc34	ENSMUSG00000020307	-0.486654	0.17143	down	-0.231434	0.677194	down	-0.25522	0.314163	down	-0.241447	0.172315	down	0.999393
Slc8a2	ENSMUSG00000030376	-0.47622	0.17143	down	-0.22667	0.677357	down	-0.24955	0.309701	down	0.866776	4.17e-05	up	0.999393
Ano8	ENSMUSG00000034863	-0.393608	0.17143	down	-0.0697678	0.887736	down	-0.32384	0.126319	down	-0.680549	7.4e-05	down	0.756337
Sdf4	ENSMUSG00000029076	-0.270937	0.17143	down	-0.17498	0.511924	down	-0.0959571	0.478044	down	1.28943	6e-11	up	0.951115
Ubn2	ENSMUSG00000038538	0.564044	0.171451	up	0.185734	0.776422	up	0.378311	0.199934	up	1.80249	2.6e-08	up	0.932793
Capzb	ENSMUSG00000028745	-0.359622	0.17158	down	-0.172514	0.677194	down	-0.187107	0.316441	down	-0.704538	1.79e-05	down	0.999393
Tinf2	ENSMUSG00000007589	-0.655323	0.17158	down	-0.174044	0.816793	down	-0.481279	0.163532	down	0.214842	0.368615	up	0.861242
Uqcrc1	ENSMUSG00000025651	-0.405049	0.17168	down	-0.16627	0.722976	down	-0.238779	0.260367	down	-0.303887	0.0430181	down	0.982928
Gsn	ENSMUSG00000026879	-0.956766	0.171766	down	-0.969034	0.180853	down	0.0122682	0.984609	up	-2.34266	1.17e-06	down	0.408723
Frmpd3	ENSMUSG00000042425	1.53102	0.171826	up	0.522434	0.752673	up	1.00858	0.229663	up	-2.69267	6.6e-05	down	0.941724
Smurf1	ENSMUSG00000038780	0.286667	0.171976	up	0.179619	0.514644	up	0.107048	0.467173	up	-1.981	2.1e-13	down	0.961444
Tmem18	ENSMUSG00000043061	-0.382127	0.171976	down	-0.0280384	0.961692	down	-0.354088	0.0934051	down	-1.39724	3.43e-09	down	0.547203
Vps25	ENSMUSG00000078656	-0.365931	0.171976	down	-0.103821	0.80448	down	-0.26211	0.179542	down	-1.03534	1.47e-07	down	0.892864
Gm42417	ENSMUSG00000109510	-0.657727	0.171976	down	-0.408478	0.524222	down	-0.249249	0.455192	down	0.0584386	0.815525	up	0.963278
Jam2	ENSMUSG00000053062	0.26951	0.171976	up	0.0855503	0.780469	up	0.183959	0.195499	up	0.15012	0.128002	up	0.919762
Shroom1	ENSMUSG00000018387	1.06951	0.172476	up	0.530982	0.667229	up	0.538526	0.32289	up	0.928587	0.0213696	up	0.999825
Sowaha	ENSMUSG00000044352	-0.508305	0.172476	down	-0.149726	0.805128	down	-0.358578	0.165609	down	2.95905	3.45e-12	up	0.90271
Hmbox1	ENSMUSG00000021972	0.538593	0.172476	up	0.0489775	0.950712	up	0.489616	0.0938411	up	0.801824	0.000375	up	0.589732
Rpgrip1l	ENSMUSG00000033282	0.634815	0.172476	up	0.131891	0.865331	up	0.502923	0.135752	up	0.964839	0.000308	up	0.788074
Adamts17	ENSMUSG00000058145	1.09589	0.172476	up	0.288371	0.799199	up	0.807521	0.203138	up	-4.55767	5.55e-10	down	0.86056
Depdc7	ENSMUSG00000027173	0.861097	0.172476	up	0.101025	0.931872	up	0.760073	0.104113	up	0.449925	0.164108	up	0.641958
H2bu2	ENSMUSG00000056895	-0.846751	0.172476	down	-0.215739	0.820866	down	-0.631012	0.166088	down	-2.56252	6.49e-08	down	0.853473
Cyp27a1	ENSMUSG00000026170	-0.803812	0.172627	down	-0.775969	0.276543	down	-0.027843	0.951977	down	3.08629	1.88e-09	up	0.489543
Ttn	ENSMUSG00000051747	-4.91152	0.172631	down	-3.26742	0.511924	down	-1.64409	0.495046	down	-1.28045	0.462377	down	0.93289
Tmbim4	ENSMUSG00000020225	-0.403885	0.173176	down	-0.185256	0.692199	down	-0.218629	0.30547	down	-0.421522	0.00712205	down	0.995386
Fam83h	ENSMUSG00000046761	-0.596938	0.175006	down	-0.0470964	0.965611	down	-0.549842	0.0931851	down	0.563733	0.0136323	up	0.566103
Sptb	ENSMUSG00000021061	-0.472268	0.175006	down	-0.338858	0.469156	down	-0.13341	0.576119	down	2.5367	1.33e-11	up	0.892864
Nfs1	ENSMUSG00000027618	-0.324448	0.175215	down	-0.201883	0.537539	down	-0.122565	0.455176	down	0.82094	7.52e-07	up	0.963278
Rev3l	ENSMUSG00000019841	0.537809	0.175423	up	0.334391	0.537539	up	0.203418	0.455192	up	-0.35759	0.0729459	down	0.963278
Exoc7	ENSMUSG00000020792	-0.266548	0.175423	down	-0.0323166	0.929364	down	-0.234232	0.104113	down	-0.213083	0.033534	down	0.646893
Cmip	ENSMUSG00000034390	1.06901	0.175701	up	0.484563	0.692199	up	0.584452	0.307079	up	-2.10226	2.03e-05	down	0.995386
Kcnh8	ENSMUSG00000035580	1.51629	0.175854	up	0.493872	0.728645	up	1.02242	0.276265	up	-5.82084	1.25e-09	down	0.92932
Rcbtb1	ENSMUSG00000035469	0.328927	0.175854	up	0.0680252	0.866665	up	0.260902	0.13863	up	0.702374	7.1e-06	up	0.78887
Igf2r	ENSMUSG00000023830	-0.396239	0.176303	down	-0.251977	0.524222	down	-0.144262	0.4738	down	0.960791	1.39e-06	up	0.955926
Ush2a	ENSMUSG00000026609	1.61378	0.177404	up	0.337453	0.829955	up	1.27633	0.198441	up	-2.66512	0.000118	down	0.790255
Arfgap2	ENSMUSG00000027255	-0.360616	0.177404	down	-0.208392	0.600612	down	-0.152223	0.410539	down	0.606546	0.000118	up	0.987403
Ppip5k2	ENSMUSG00000040648	0.419097	0.177404	up	0.13513	0.780056	up	0.283967	0.206919	up	-1.04109	1.05e-06	down	0.92932
Proser2	ENSMUSG00000045319	-0.667671	0.177404	down	-0.419074	0.529527	down	-0.248596	0.466983	down	0.326266	0.185931	up	0.962152
Mlst8	ENSMUSG00000024142	-0.309656	0.177404	down	0.0221841	0.963385	up	-0.331841	0.0506894	down	0.258057	0.0279642	up	0.37981
Tmem232	ENSMUSG00000045036	1.65346	0.177404	up	0.763202	0.647677	up	0.890259	0.359211	up	-2.88465	6.83e-05	down	0.995386
Wdr24	ENSMUSG00000025737	-0.388631	0.177404	down	-0.0606205	0.903129	down	-0.32801	0.125952	down	-0.687749	6.89e-05	down	0.720338
Nudt18	ENSMUSG00000045211	-0.598847	0.177404	down	-0.500655	0.354191	down	-0.0981918	0.769582	down	-0.100343	0.656948	down	0.740134
Klhl26	ENSMUSG00000055707	-0.292399	0.177404	down	-0.0847078	0.805128	down	-0.207691	0.180628	down	0.762466	5.49e-07	up	0.900005
Marchf6	ENSMUSG00000039100	0.515184	0.177404	up	0.310321	0.552917	up	0.204863	0.43788	up	0.272613	0.152952	up	0.975843
Afap1l2	ENSMUSG00000025083	-0.648613	0.177404	down	-0.443509	0.496702	down	-0.205104	0.531038	down	1.11814	9.41e-05	up	0.921504
Fam13b	ENSMUSG00000036501	0.522247	0.177404	up	0.181394	0.763095	up	0.340853	0.220711	up	0.837502	0.000201	up	0.947614
Rsph3a	ENSMUSG00000073471	-0.556376	0.177404	down	-0.183004	0.771285	down	-0.373372	0.222254	down	-1.44241	6.07e-07	down	0.933209
Vps16	ENSMUSG00000027411	-0.360163	0.177517	down	-0.136392	0.744288	down	-0.22377	0.247785	down	-0.327687	0.0177374	down	0.963278
Selenoo	ENSMUSG00000035757	-0.412109	0.17758	down	-0.137381	0.777096	down	-0.274728	0.212602	down	0.795285	2.63e-05	up	0.936951
Tube1	ENSMUSG00000019845	-0.545087	0.17758	down	-0.253351	0.692199	down	-0.291737	0.312694	down	0.203258	0.313889	up	0.997188
Xab2	ENSMUSG00000019470	-0.515501	0.17758	down	-0.215694	0.722976	down	-0.299807	0.276265	down	0.234838	0.218682	up	0.986632
Nsd3	ENSMUSG00000054823	0.470815	0.17758	up	0.0535115	0.937665	up	0.417303	0.104113	up	1.43565	6.53e-08	up	0.645491
Dcaf15	ENSMUSG00000037103	-0.610153	0.17758	down	-0.0991864	0.897396	down	-0.510966	0.132676	down	-1.97997	2.68e-08	down	0.739581
Gfod1	ENSMUSG00000051335	-0.420501	0.17758	down	-0.351016	0.375558	down	-0.0694849	0.76235	down	3.32555	4.64e-14	up	0.744435
Tmem141	ENSMUSG00000026939	-0.594073	0.17758	down	-0.227832	0.737225	down	-0.366241	0.257928	down	-1.05585	6.89e-05	down	0.96651
Fam167a	ENSMUSG00000035095	0.859892	0.17758	up	0.177775	0.831424	up	0.682117	0.215238	up	-5.66557	4.24e-13	down	0.789499
Aacs	ENSMUSG00000029482	-0.305707	0.17758	down	-0.165482	0.633593	down	-0.140225	0.386887	down	-2.95467	2.55e-15	down	0.995386
P4htm	ENSMUSG00000006675	-0.461768	0.177694	down	-0.217188	0.692199	down	-0.244579	0.312374	down	1.37382	9.44e-08	up	0.997883
Neil1	ENSMUSG00000032298	-0.695819	0.177694	down	-0.328004	0.68613	down	-0.367815	0.31888	down	0.0714115	0.791385	up	0.998498
Enah	ENSMUSG00000022995	0.777288	0.177694	up	0.256639	0.778252	up	0.520649	0.21484	up	-0.083735	0.780745	down	0.935596
Birc2	ENSMUSG00000057367	-0.303751	0.177694	down	-0.149136	0.677322	down	-0.154615	0.330199	down	0.752622	1.17e-06	up	0.999825
Gabarapl2	ENSMUSG00000031950	-0.430167	0.177694	down	-0.232776	0.655226	down	-0.197391	0.377497	down	0.991568	3.09e-06	up	0.995386
Clasp1	ENSMUSG00000064302	0.387221	0.177694	up	0.123943	0.783169	up	0.263278	0.205808	up	-0.216036	0.13439	down	0.928164
Fcrls	ENSMUSG00000015852	0.852966	0.177694	up	0.320619	0.72187	up	0.532347	0.287411	up	-3.90539	1.41e-10	down	0.96324
Brinp3	ENSMUSG00000035131	0.332982	0.177694	up	0.153742	0.692199	up	0.17924	0.314163	up	-1.25975	2.74e-09	down	0.996424
Tpst2	ENSMUSG00000029344	-0.437424	0.178059	down	-0.202665	0.692199	down	-0.234759	0.314376	down	-0.146697	0.368714	down	0.996424
Ercc2	ENSMUSG00000030400	-0.308055	0.178596	down	-0.090513	0.803976	down	-0.217542	0.191239	down	0.0421603	0.721512	up	0.902827
Plscr4	ENSMUSG00000032377	0.577412	0.179059	up	0.342177	0.602185	up	0.235235	0.422426	up	1.6918	1.23e-07	up	0.981081
Uba6	ENSMUSG00000035898	0.380015	0.180401	up	0.182497	0.68526	up	0.197518	0.322107	up	0.612827	0.000207	up	0.999393
Grin2c	ENSMUSG00000020734	-1.05791	0.181372	down	-0.712001	0.511924	down	-0.345913	0.512567	down	4.55918	6.85e-10	up	0.93289
Faf1	ENSMUSG00000010517	0.270753	0.181372	up	0.193348	0.469156	up	0.0774044	0.580788	up	0.254255	0.0157116	up	0.900005
Yipf2	ENSMUSG00000032182	-0.531198	0.181372	down	-0.180948	0.771784	down	-0.35025	0.221764	down	0.65267	0.00251885	up	0.945424
Ddhd2	ENSMUSG00000061313	-0.285424	0.181372	down	-0.0639398	0.852892	down	-0.221484	0.153993	down	0.836854	1.26e-07	up	0.818546
Calca	ENSMUSG00000030669	3.12715	0.181372	up	-0.10646	0.978082	down	3.23361	0.104113	up	-4.2397	0.000956	down	0.401912
Srsf5	ENSMUSG00000021134	-0.370822	0.181372	down	-0.115845	0.784728	down	-0.254977	0.203976	down	0.390194	0.00779656	up	0.919762
Dus1l	ENSMUSG00000025155	-0.473741	0.181372	down	-0.168533	0.762232	down	-0.305208	0.233949	down	-0.128771	0.470939	down	0.95483
Bcat1	ENSMUSG00000030268	0.429501	0.181372	up	-0.0245654	0.970455	down	0.454067	0.0569269	up	-0.138441	0.390587	down	0.391308
Vps35	ENSMUSG00000031696	0.275029	0.181629	up	0.132876	0.68526	up	0.142153	0.328438	up	-0.597777	7.14e-06	down	0.999393
Icmt	ENSMUSG00000039662	-0.696449	0.181885	down	-0.326805	0.692199	down	-0.369644	0.315669	down	2.96573	6.42e-10	up	0.997883
Fam120c	ENSMUSG00000025262	0.427314	0.181965	up	0.198722	0.692199	up	0.228593	0.314163	up	0.907696	9.68e-06	up	0.99754
Lamb3	ENSMUSG00000026639	-0.832508	0.181965	down	-0.48546	0.633593	down	-0.347048	0.402672	down	2.41127	1.56e-07	up	0.993109
Snap23	ENSMUSG00000027287	0.341421	0.181965	up	0.178078	0.657542	up	0.163343	0.365	up	0.208373	0.105366	up	0.999393
Cmya5	ENSMUSG00000047419	-1.11025	0.181965	down	-0.847361	0.469156	down	-0.262887	0.649017	down	2.40754	8.17e-06	up	0.838508
Prmt3	ENSMUSG00000030505	0.343715	0.182232	up	0.190493	0.633593	up	0.153222	0.397485	up	-0.268678	0.0410498	down	0.993109
Lyn	ENSMUSG00000042228	-0.466522	0.182232	down	-0.232085	0.677357	down	-0.234436	0.335054	down	2.12309	1.99e-10	up	0.999825
Actn1	ENSMUSG00000015143	0.644731	0.182232	up	0.318373	0.677237	up	0.326358	0.3393	up	0.194546	0.423754	up	0.999825
Cep83	ENSMUSG00000020024	0.409239	0.182232	up	0.188293	0.692199	up	0.220946	0.314376	up	-0.154151	0.315772	down	0.996
Lrrc8a	ENSMUSG00000007476	0.296552	0.182232	up	0.0109094	0.984118	up	0.285643	0.0840133	up	0.966175	2.95e-08	up	0.524981
Oscar	ENSMUSG00000054594	1.55948	0.182232	up	1.05261	0.514673	up	0.506875	0.515333	up	1.09189	0.0659996	up	0.93289
Mgll	ENSMUSG00000033174	-0.339848	0.182232	down	-0.154142	0.69279	down	-0.185706	0.309901	down	-1.49296	3.39e-10	down	0.995386
Tmem199	ENSMUSG00000051232	-0.4031	0.182232	down	-0.0646602	0.902192	down	-0.33844	0.130225	down	-0.40017	0.0116348	down	0.744435
Myorg	ENSMUSG00000046312	0.316061	0.182232	up	0.0491166	0.90531	up	0.266944	0.130225	up	-1.18368	3.77e-09	down	0.738462
Col1a2	ENSMUSG00000029661	-0.679959	0.182232	down	-0.242422	0.761712	down	-0.437537	0.243026	down	-2.98495	4.15e-10	down	0.95483
Nsg1	ENSMUSG00000029126	-0.438967	0.182232	down	-0.133239	0.798259	down	-0.305727	0.199133	down	0.264944	0.11019	up	0.916053
Ppp5c	ENSMUSG00000003099	-0.335513	0.182232	down	-0.153115	0.695718	down	-0.182398	0.309701	down	0.467148	0.000919	up	0.995386
Mrps5	ENSMUSG00000027374	-0.293689	0.182232	down	-0.140324	0.688284	down	-0.153365	0.327466	down	-0.128148	0.245956	down	0.999393
Nhlrc3	ENSMUSG00000042997	-0.473633	0.182232	down	-0.0829094	0.89397	down	-0.390724	0.135027	down	0.0923801	0.61008	up	0.763502
Wnk1	ENSMUSG00000045962	0.844106	0.182232	up	0.207373	0.840783	up	0.636734	0.163532	up	2.09892	1.47e-06	up	0.849646
Pde12	ENSMUSG00000043702	-0.332411	0.182325	down	-0.107899	0.780469	down	-0.224512	0.21926	down	-0.637224	3.45e-05	down	0.93289
Polr3h	ENSMUSG00000022476	-0.360836	0.182325	down	-0.0846064	0.845954	down	-0.27623	0.163532	down	-0.30456	0.0290146	down	0.837723
Aifm3	ENSMUSG00000022763	-0.533924	0.182325	down	-0.402211	0.469156	down	-0.131714	0.630773	down	5.18877	3.87e-15	up	0.852241
Arhgdia	ENSMUSG00000025132	0.441032	0.182755	up	0.262682	0.576999	up	0.178351	0.442995	up	-1.22568	3.05e-07	down	0.980055
Cyb561d1	ENSMUSG00000048796	-0.439231	0.18277	down	-0.222772	0.677357	down	-0.216459	0.341109	down	2.19567	5.18e-11	up	0.999825
Inpp5a	ENSMUSG00000025477	-0.729655	0.18277	down	-0.467415	0.537539	down	-0.262241	0.48369	down	2.16961	1.3e-07	up	0.955452
Tceal3	ENSMUSG00000044550	-0.446937	0.18277	down	-0.237299	0.657542	down	-0.209638	0.377633	down	-0.0369966	0.834274	down	0.997883
Acadvl	ENSMUSG00000018574	-0.383297	0.18277	down	-0.200125	0.657542	down	-0.183172	0.369088	down	0.0601866	0.685332	up	0.999393
Ppcs	ENSMUSG00000028636	-0.679362	0.18277	down	-0.13745	0.871714	down	-0.541912	0.15705	down	-0.743848	0.00634498	down	0.794391
Ninl	ENSMUSG00000068115	-0.449344	0.18277	down	-0.181279	0.737225	down	-0.268065	0.272046	down	0.821265	6.21e-05	up	0.98005
Utp14b	ENSMUSG00000079470	0.419698	0.18277	up	-0.0586804	0.917209	down	0.478378	0.0439993	up	0.305639	0.0573789	up	0.296421
Bcas2	ENSMUSG00000005687	-0.327991	0.18277	down	-0.0536035	0.900557	down	-0.274387	0.130329	down	-0.159232	0.199383	down	0.755353
Ndufs5	ENSMUSG00000028648	-0.381548	0.18277	down	-0.40762	0.162207	down	0.026072	0.914892	up	-0.148175	0.304064	down	0.391308
Mrpl3	ENSMUSG00000032563	-0.230665	0.18277	down	-0.0713326	0.792149	down	-0.159333	0.205808	down	0.46926	1.79e-05	up	0.919762
Cage1	ENSMUSG00000044566	1.94606	0.183185	up	1.31106	0.469156	up	0.635	0.550122	up	-1.02285	0.165575	down	0.935881
Fbxo27	ENSMUSG00000037463	-0.574466	0.183185	down	-0.0824037	0.917191	down	-0.492062	0.118001	down	1.93006	2.15e-08	up	0.712064
Zfp366	ENSMUSG00000050919	0.812979	0.183185	up	0.130682	0.903129	up	0.682297	0.130225	up	0.34087	0.267842	up	0.747949
Pccb	ENSMUSG00000032527	-0.357588	0.183185	down	-0.153928	0.719274	down	-0.20366	0.296754	down	-0.905179	1.14e-06	down	0.98826
Glra2	ENSMUSG00000018589	0.914542	0.183185	up	0.36653	0.702881	up	0.548012	0.311805	up	-5.94617	1.34e-12	down	0.978105
Csdc2	ENSMUSG00000042109	0.541895	0.183185	up	0.278143	0.667229	up	0.263751	0.360445	up	1.17025	9.12e-06	up	0.999393
Syndig1	ENSMUSG00000074736	-0.644112	0.183185	down	-0.305956	0.692199	down	-0.338156	0.322107	down	1.55288	2.28e-06	up	0.999393
Timm23	ENSMUSG00000013701	-0.424409	0.183185	down	-0.175954	0.728686	down	-0.248456	0.283785	down	-0.446861	0.00843712	down	0.986632
Osbpl1a	ENSMUSG00000044252	-0.324776	0.183185	down	-0.223699	0.5108	down	-0.101077	0.54982	down	0.942118	1.78e-07	up	0.921176
Plxnd1	ENSMUSG00000030123	-0.561622	0.183185	down	-0.128414	0.848621	down	-0.433208	0.163532	down	-0.750611	0.00141273	down	0.832297
Mpc1	ENSMUSG00000023861	-0.336159	0.183185	down	-0.196359	0.60772	down	-0.1398	0.431738	down	-0.200084	0.117966	down	0.986632
Sos1	ENSMUSG00000024241	0.530922	0.183185	up	0.166831	0.787413	up	0.364091	0.21074	up	0.454935	0.0278552	up	0.925604
Tfrc	ENSMUSG00000022797	-0.359997	0.183185	down	0.0168608	0.977572	up	-0.376858	0.0620785	down	-1.05494	1.56e-07	down	0.401912
Schip1	ENSMUSG00000027777	-0.317766	0.183185	down	-0.198726	0.551628	down	-0.11904	0.47427	down	0.951863	1.14e-07	up	0.963278
Myh9	ENSMUSG00000022443	-0.384845	0.183185	down	-0.383344	0.238889	down	-0.0015004	0.995793	down	1.05413	4.04e-07	up	0.475619
Antkmt	ENSMUSG00000057411	-0.410659	0.183953	down	-0.0842796	0.874385	down	-0.326379	0.150505	down	0.796102	3.35e-05	up	0.802191
Bcl2	ENSMUSG00000057329	0.584185	0.184625	up	0.271255	0.692199	up	0.312931	0.320474	up	0.0349592	0.881324	up	0.997326
Ptbp3	ENSMUSG00000028382	0.431088	0.184625	up	0.220945	0.662992	up	0.210143	0.367457	up	-0.920329	1.08e-05	down	0.999652
Gcnt1	ENSMUSG00000038843	-0.669135	0.184625	down	-0.4551	0.537539	down	-0.214034	0.511696	down	3.98059	4.82e-12	up	0.930398
Scube3	ENSMUSG00000038677	1.57478	0.184625	up	0.828609	0.654941	up	0.746171	0.394822	up	-1.42954	0.0207614	down	0.999393
Dmac2	ENSMUSG00000057229	-0.345036	0.184625	down	-0.108126	0.790286	down	-0.23691	0.211155	down	0.650693	4.68e-05	up	0.925604
Bmpr2	ENSMUSG00000067336	0.677402	0.185269	up	0.219146	0.784435	up	0.458256	0.218489	up	0.642188	0.0165107	up	0.93289
Mib1	ENSMUSG00000024294	0.269969	0.185269	up	0.147842	0.655226	up	0.122127	0.394155	up	0.459633	0.000145	up	0.995386
Trappc5	ENSMUSG00000040236	-0.522167	0.185668	down	-0.218302	0.728686	down	-0.303864	0.287683	down	0.0399912	0.848079	up	0.986632
Prnp	ENSMUSG00000079037	-0.414927	0.185668	down	-0.203047	0.68613	down	-0.211879	0.3393	down	1.42951	1.66e-08	up	0.999825
Prrx1	ENSMUSG00000026586	0.528856	0.185668	up	0.247265	0.692199	up	0.28159	0.327466	up	-0.239636	0.23422	down	0.997883
Mb21d2	ENSMUSG00000051065	-0.294078	0.18589	down	0.0181925	0.969022	up	-0.312271	0.0620785	down	-0.933515	5.31e-08	down	0.391308
Usp31	ENSMUSG00000063317	0.315771	0.186594	up	-0.0132191	0.980779	down	0.32899	0.0621826	up	2.21025	3.79e-13	up	0.40391
Ndufs2	ENSMUSG00000013593	-0.351594	0.187314	down	-0.18892	0.657542	down	-0.162675	0.385832	down	-0.141226	0.293067	down	0.996424
Thap7	ENSMUSG00000022760	-0.45944	0.187314	down	-0.00609859	0.994874	down	-0.453342	0.0862323	down	0.0162994	0.930523	up	0.489336
Cd109	ENSMUSG00000046186	1.04528	0.187314	up	0.241521	0.833385	up	0.803763	0.206269	up	-3.29562	5.76e-08	down	0.837723
Ngly1	ENSMUSG00000021785	-0.266967	0.187314	down	-0.0717292	0.824335	down	-0.195238	0.184699	down	0.327152	0.0030616	up	0.886129
Hbegf	ENSMUSG00000024486	-0.369597	0.187314	down	-0.147292	0.737225	down	-0.222305	0.280482	down	-0.662314	8.84e-05	down	0.978105
Ap1s2	ENSMUSG00000031367	0.331668	0.187314	up	0.0693896	0.870123	up	0.262278	0.158843	up	-1.0453	6.26e-08	down	0.807197
Per2	ENSMUSG00000055866	0.621794	0.187314	up	0.000134	0.999732	up	0.62166	0.0740572	up	1.86532	1.33e-07	up	0.475619
H4c3	ENSMUSG00000060678	0.841432	0.187314	up	0.611835	0.469156	up	0.229597	0.615653	up	-1.73633	1.85e-05	down	0.891719
Sec24a	ENSMUSG00000036391	0.636896	0.187314	up	0.227313	0.767454	up	0.409582	0.241466	up	1.07079	0.000178	up	0.955452
Tpgs1	ENSMUSG00000020308	-0.501333	0.187314	down	-0.200499	0.737225	down	-0.300834	0.280482	down	-0.422663	0.0317276	down	0.978105
Mrnip	ENSMUSG00000020381	-0.514462	0.187314	down	-0.0415365	0.959864	down	-0.472926	0.117419	down	-1.85661	8.87e-09	down	0.607205
Exoc8	ENSMUSG00000074030	-0.298657	0.187314	down	-0.171821	0.631302	down	-0.126836	0.427236	down	-0.196478	0.0882763	down	0.987403
Igsf21	ENSMUSG00000040972	-0.469428	0.187314	down	-0.0044739	0.995777	down	-0.464955	0.0865967	down	-1.44082	9.52e-08	down	0.487233
Gm49396	ENSMUSG00000109378	-0.458691	0.187314	down	-0.238746	0.667229	down	-0.219945	0.369179	down	1.34627	1.78e-07	up	0.999393
Wnt3	ENSMUSG00000000125	-0.744202	0.187314	down	-0.405619	0.657542	down	-0.338583	0.390439	down	1.07493	0.000785	up	0.995386
Dnaja1	ENSMUSG00000028410	0.30567	0.187314	up	-0.0150363	0.97632	down	0.320706	0.0639327	up	-0.889164	2e-07	down	0.401912
Chrm3	ENSMUSG00000046159	1.29642	0.18765	up	0.227251	0.881717	up	1.06917	0.171948	up	-4.93098	4.68e-09	down	0.763502
Pusl1	ENSMUSG00000051557	-0.543908	0.187788	down	-0.129147	0.845954	down	-0.414761	0.177183	down	-1.26575	4.16e-06	down	0.845619
Ndufv3	ENSMUSG00000024038	-0.396988	0.187788	down	-0.179053	0.706571	down	-0.217935	0.316779	down	-0.963045	2.43e-06	down	0.995386
Extl2	ENSMUSG00000027963	-0.375702	0.187788	down	-0.261928	0.511924	down	-0.113774	0.564943	down	1.58039	9.19e-10	up	0.919011
Mob1b	ENSMUSG00000006262	0.391986	0.187788	up	0.134912	0.777096	up	0.257074	0.237211	up	0.0564457	0.716319	up	0.949156
9930021J03Rik	ENSMUSG00000046138	0.420671	0.187788	up	0.228437	0.657542	up	0.192234	0.390947	up	1.47378	1.45e-08	up	0.995386
Apcdd1	ENSMUSG00000071847	-0.398356	0.187788	down	-0.0478464	0.930497	down	-0.350509	0.134206	down	-4.18379	1.44e-15	down	0.678142
Atp6v1d	ENSMUSG00000021114	-0.297606	0.187798	down	-0.181052	0.581176	down	-0.116555	0.460551	down	0.175208	0.126833	up	0.973381
Chka	ENSMUSG00000024843	0.40992	0.188144	up	-0.000822	0.998992	down	0.410742	0.0764531	up	1.29448	6.67e-08	up	0.475619
Stk26	ENSMUSG00000031112	1.75876	0.188144	up	0.608865	0.761712	up	1.1499	0.267404	up	-0.944477	0.163273	down	0.952071
Nf1	ENSMUSG00000020716	0.540976	0.188144	up	0.234748	0.723997	up	0.306228	0.302197	up	0.60312	0.00638262	up	0.989288
Itm2c	ENSMUSG00000026223	-0.38025	0.188144	down	-0.113487	0.807151	down	-0.266763	0.205808	down	1.30186	2.08e-08	up	0.915416
Ywhah	ENSMUSG00000018965	-0.420752	0.188248	down	-0.115088	0.823427	down	-0.305664	0.190944	down	1.01592	2.69e-06	up	0.894792
Pgbd5	ENSMUSG00000050751	-0.483059	0.188248	down	-0.262512	0.657542	down	-0.220547	0.392682	down	1.72183	1.18e-08	up	0.995386
Btg2	ENSMUSG00000020423	-0.802027	0.188248	down	-0.432289	0.656963	down	-0.369739	0.396028	down	-0.559671	0.0727741	down	0.996424
Kcnt2	ENSMUSG00000052726	1.29018	0.188248	up	0.324333	0.815888	up	0.965849	0.222662	up	-4.92158	4.49e-09	down	0.86056
Gmppa	ENSMUSG00000033021	-0.388179	0.188248	down	-0.103823	0.829955	down	-0.284356	0.183881	down	1.19356	9.83e-08	up	0.886334
Cyp4f15	ENSMUSG00000073424	1.13019	0.188656	up	-0.188816	0.900113	down	1.31901	0.0439993	up	0.567952	0.194464	up	0.276886
Tbc1d9b	ENSMUSG00000036644	-0.237121	0.188811	down	-0.182734	0.469156	down	-0.0543864	0.676345	down	0.992896	1.01e-09	up	0.838655
Des	ENSMUSG00000026208	-3.80022	0.188937	down	-3.21794	0.379437	down	-0.582275	0.797263	down	-1.59875	0.278011	down	0.748203
Antxr1	ENSMUSG00000033420	0.74021	0.189367	up	0.226326	0.799281	up	0.513884	0.218489	up	-0.327194	0.251741	down	0.919762
Scrn1	ENSMUSG00000019124	-0.302931	0.189656	down	-0.0989603	0.784435	down	-0.203971	0.224478	down	-0.287686	0.0177661	down	0.937943
Zfp773	ENSMUSG00000063535	0.721052	0.189656	up	0.332443	0.692199	up	0.388609	0.333863	up	-0.600938	0.0348624	down	0.996424
Atp2a3	ENSMUSG00000020788	-0.951958	0.189656	down	-0.627035	0.542858	down	-0.324923	0.510141	down	3.41089	1.45e-08	up	0.947614
Agrp	ENSMUSG00000005705	-1.06681	0.191171	down	-0.156837	0.903129	down	-0.909973	0.163532	down	-2.3637	7.9e-06	down	0.739581
Spry4	ENSMUSG00000024427	0.677666	0.192141	up	0.120659	0.895826	up	0.557007	0.148603	up	0.266807	0.309165	up	0.773032
Kcnj8	ENSMUSG00000030247	-0.710273	0.192159	down	-0.237355	0.777096	down	-0.472918	0.251787	down	-1.29008	8.71e-05	down	0.945002
Pdk2	ENSMUSG00000038967	-0.514029	0.192497	down	-0.27913	0.657542	down	-0.234899	0.392772	down	2.58781	7.82e-11	up	0.995386
Bola3	ENSMUSG00000045160	-0.376304	0.192497	down	-0.119761	0.793336	down	-0.256542	0.218489	down	1.43697	4.53e-09	up	0.93289
AI837181	ENSMUSG00000047423	-0.438929	0.192497	down	-0.10661	0.845954	down	-0.332318	0.173336	down	0.665983	0.000551	up	0.853963
Fmo1	ENSMUSG00000040181	0.595293	0.192497	up	0.220121	0.741526	up	0.375173	0.290438	up	-3.96054	1.11e-12	down	0.96324
Prpf31	ENSMUSG00000008373	-0.405547	0.192497	down	-0.183603	0.707163	down	-0.221945	0.322107	down	-0.916615	6.86e-06	down	0.995386
Myl6b	ENSMUSG00000039824	1.08811	0.192811	up	0.562567	0.667229	up	0.525542	0.383153	up	-0.130762	0.765619	down	0.999393
Tbl1x	ENSMUSG00000025246	0.258567	0.192811	up	0.10094	0.747037	up	0.157627	0.276265	up	-0.0875919	0.384466	down	0.973334
Cpeb2	ENSMUSG00000039782	0.699187	0.192811	up	0.338126	0.692199	up	0.361061	0.343299	up	0.509139	0.0638941	up	0.999393
Myh7b	ENSMUSG00000074652	-0.557557	0.193038	down	-0.32218	0.633593	down	-0.235377	0.434489	down	0.410227	0.0615218	up	0.987403
Wnk4	ENSMUSG00000035112	1.53143	0.193041	up	0.297509	0.877671	up	1.23392	0.167639	up	-0.5319	0.371528	down	0.795264
Rabl6	ENSMUSG00000015087	-0.363656	0.193069	down	-0.246427	0.519244	down	-0.117228	0.545831	down	0.802339	9.47e-06	up	0.93577
1500011B03Rik	ENSMUSG00000072694	-0.356737	0.193069	down	-0.00902863	0.988352	down	-0.347709	0.0941306	down	-0.723432	2.61e-05	down	0.530338
Zfp711	ENSMUSG00000025529	0.497577	0.193069	up	0.342374	0.497927	up	0.155203	0.573575	up	-2.51886	7.05e-11	down	0.929023
Scnn1g	ENSMUSG00000000216	-1.36719	0.193324	down	-0.60233	0.728704	down	-0.764863	0.296754	down	2.08946	0.000537	up	0.993109
Rab30	ENSMUSG00000030643	0.281498	0.193352	up	0.205333	0.472536	up	0.0761641	0.620901	up	0.668919	3.74e-06	up	0.894429
Rasal2	ENSMUSG00000070565	0.412341	0.193395	up	0.154521	0.762232	up	0.257819	0.263536	up	0.414677	0.013296	up	0.963674
Slc24a4	ENSMUSG00000041771	1.74355	0.193455	up	0.611648	0.775398	up	1.13191	0.249449	up	0.566544	0.406117	up	0.95483
Sirt4	ENSMUSG00000029524	-0.608759	0.193455	down	-0.255684	0.733159	down	-0.353074	0.295041	down	1.00537	0.000253	up	0.987403
Ddx23	ENSMUSG00000003360	-0.337795	0.193455	down	-0.176452	0.669846	down	-0.161343	0.382559	down	0.062874	0.639651	up	0.999393
Unc50	ENSMUSG00000026111	-0.429003	0.193455	down	-0.119427	0.820866	down	-0.309576	0.203138	down	0.0453624	0.794965	up	0.900005
Disp1	ENSMUSG00000030768	0.825362	0.194108	up	0.193441	0.845954	up	0.631921	0.189282	up	-1.42777	0.000159	down	0.846145
Met	ENSMUSG00000009376	1.76544	0.194162	up	-0.100959	0.966589	down	1.8664	0.108586	up	-3.77032	1.18e-05	down	0.401912
Eif2ak3	ENSMUSG00000031668	-0.296856	0.194712	down	-0.155325	0.675365	down	-0.141531	0.381986	down	0.871219	2.26e-07	up	0.999393
Smad2	ENSMUSG00000024563	0.244973	0.194712	up	0.129636	0.663225	up	0.115337	0.389933	up	-0.708935	2.74e-07	down	0.999275
Zmynd10	ENSMUSG00000010044	1.29431	0.194712	up	0.868224	0.538583	up	0.426086	0.53038	up	1.11664	0.0312165	up	0.940987
Tab3	ENSMUSG00000035476	0.333228	0.194963	up	0.221049	0.530607	up	0.112179	0.531287	up	0.108535	0.406677	up	0.947614
Anxa7	ENSMUSG00000021814	-0.39026	0.194963	down	-0.201722	0.677357	down	-0.188539	0.374606	down	1.75753	4.28e-10	up	0.999393
Col18a1	ENSMUSG00000001435	-0.778392	0.194963	down	-0.480989	0.581176	down	-0.297402	0.479459	down	-0.190044	0.536645	down	0.968596
Chgb	ENSMUSG00000027350	-0.384806	0.194963	down	-0.260796	0.524222	down	-0.12401	0.547935	down	2.11944	2.22e-11	up	0.936766
Alkbh6	ENSMUSG00000042831	-0.317698	0.194963	down	-0.0408163	0.931205	down	-0.276881	0.127877	down	0.80783	1.66e-06	up	0.702296
Tjp2	ENSMUSG00000024812	-0.318747	0.194963	down	-0.303556	0.31043	down	-0.0151907	0.942309	down	0.0894393	0.47662	up	0.558992
Fastk	ENSMUSG00000028959	-0.308834	0.194963	down	-0.0944158	0.805395	down	-0.214418	0.218489	down	0.990002	6.75e-08	up	0.921504
Dtwd1	ENSMUSG00000023330	-0.601912	0.195353	down	-0.0974156	0.90531	down	-0.504496	0.1502	down	-0.273325	0.250783	down	0.763502
Dnajc16	ENSMUSG00000040697	-0.363748	0.195353	down	-0.221271	0.60772	down	-0.142476	0.466635	down	1.13833	9.64e-08	up	0.975843
Slc18a3	ENSMUSG00000100241	6.87387	0.195353	up	-0.282139	0.960837	down	7.15601	0.130225	up	-7.09044	0.0110623	down	0.405724
Hdc	ENSMUSG00000027360	-0.553788	0.195353	down	-0.186867	0.779769	down	-0.366921	0.253227	down	-1.1154	3.09e-05	down	0.947614
Krit1	ENSMUSG00000000600	0.401706	0.195888	up	0.172892	0.728704	up	0.228814	0.307079	up	1.19961	1.92e-07	up	0.988995
Wbp1l	ENSMUSG00000047731	0.258532	0.196067	up	0.114247	0.72187	up	0.144285	0.31888	up	-0.831943	6.5e-08	down	0.993109
Gsta4	ENSMUSG00000032348	-0.45857	0.196067	down	-0.354825	0.469156	down	-0.103744	0.687209	down	0.81125	0.000133	up	0.840522
Exoc6b	ENSMUSG00000033769	0.286601	0.196067	up	0.0611106	0.874001	up	0.22549	0.163532	up	0.684796	3.89e-06	up	0.820591
Efna5	ENSMUSG00000048915	1.31926	0.196067	up	0.685747	0.662992	up	0.633512	0.394378	up	-1.17083	0.0275988	down	0.999393
Pdpk1	ENSMUSG00000024122	0.245883	0.196228	up	0.0869743	0.777096	up	0.158909	0.252521	up	0.897992	1.04e-08	up	0.955452
Slc38a9	ENSMUSG00000047789	0.344829	0.196458	up	0.103762	0.810507	up	0.241067	0.218206	up	1.08928	8.86e-08	up	0.919627
Lamc3	ENSMUSG00000026840	-0.464322	0.196458	down	-0.234787	0.677357	down	-0.229535	0.377854	down	-0.875431	6.77e-05	down	0.999825
Vps4a	ENSMUSG00000031913	-0.293631	0.196458	down	-0.112415	0.756688	down	-0.181216	0.276691	down	-0.441844	0.000674	down	0.970437
Mapk12	ENSMUSG00000022610	-0.583825	0.196458	down	-0.272215	0.729867	down	-0.311609	0.287444	down	5.97333	2.6e-15	up	0.997883
Tbcc	ENSMUSG00000036430	-0.493613	0.196458	down	-0.0758828	0.910131	down	-0.41773	0.1502	down	-1.15737	5.13e-06	down	0.760592
A730046J19Rik	ENSMUSG00000085139	3.78497	0.196458	up	0.714673	0.729759	up	3.0703	0.283785	up	-9.61202	5.75e-08	down	0.78887
Spata20	ENSMUSG00000020867	-1.58918	0.196458	down	-0.567687	0.747037	down	-1.02149	0.293661	down	-1.28123	0.0444425	down	0.955926
Cdc42bpg	ENSMUSG00000024769	-0.927372	0.196458	down	-0.486632	0.677357	down	-0.44074	0.381489	down	2.04803	1.15e-05	up	0.999393
Slc10a7	ENSMUSG00000031684	0.514921	0.196913	up	0.0906884	0.897417	up	0.424233	0.152681	up	0.338671	0.0967306	up	0.775885
Faim	ENSMUSG00000032463	-0.254415	0.1974	down	-0.0877772	0.780056	down	-0.166638	0.252521	down	-0.400753	0.000447	down	0.954549
Calm2	ENSMUSG00000036438	-0.376829	0.197765	down	-0.138733	0.764461	down	-0.238096	0.26498	down	0.126394	0.396658	up	0.963278
Timp2	ENSMUSG00000017466	1.12513	0.19833	up	0.461438	0.737225	up	0.663695	0.302384	up	-1.89583	0.000243	down	0.986628
Fundc2	ENSMUSG00000031198	-0.368584	0.19833	down	-0.131578	0.773947	down	-0.237006	0.257928	down	0.462461	0.00325303	up	0.956486
Parp1	ENSMUSG00000026496	-0.355169	0.198727	down	-0.157913	0.722976	down	-0.197256	0.320474	down	-0.942353	1.07e-06	down	0.993886
H2-M5	ENSMUSG00000024459	1.89735	0.198727	up	0.236379	0.879591	up	1.66098	0.227435	up	-7.11953	1.11e-09	down	0.696645
Rassf6	ENSMUSG00000029370	-0.815136	0.198974	down	-0.332007	0.738043	down	-0.483128	0.299404	down	0.085594	0.799445	up	0.985267
Pard6a	ENSMUSG00000005699	-0.546121	0.199	down	-0.154186	0.823427	down	-0.391936	0.206919	down	1.00923	9.04e-05	up	0.904735
Bpgm	ENSMUSG00000038871	-0.364359	0.199	down	-0.214923	0.633593	down	-0.149436	0.455192	down	-0.622903	0.000206	down	0.986632
Nab2	ENSMUSG00000025402	-0.608353	0.199	down	-0.196095	0.812814	down	-0.412259	0.194272	down	5.86062	7.03e-15	up	0.937943
Zfp948	ENSMUSG00000067931	0.490111	0.199	up	0.208573	0.729867	up	0.281538	0.309701	up	0.137899	0.480007	up	0.98826
Glis3	ENSMUSG00000052942	0.950376	0.199	up	0.104074	0.943416	up	0.846301	0.130225	up	-0.0860238	0.826433	down	0.678287
Ndufb10	ENSMUSG00000040048	-0.369732	0.199	down	-0.243273	0.546336	down	-0.12646	0.528267	down	0.363008	0.0168589	up	0.952732
Fxr1	ENSMUSG00000027680	0.251293	0.199	up	0.0360855	0.919866	up	0.215207	0.137283	up	0.585044	6.01e-06	up	0.745178
Pard3	ENSMUSG00000025812	0.421061	0.199	up	0.130855	0.805128	up	0.290206	0.227435	up	0.0924555	0.584336	up	0.92932
Acsbg1	ENSMUSG00000032281	-0.359208	0.199	down	-0.221736	0.604688	down	-0.137471	0.480446	down	1.29242	1.52e-08	up	0.970912
Slc15a2	ENSMUSG00000022899	-1.50453	0.199	down	-0.24307	0.908452	down	-1.26146	0.1502	down	0.67868	0.253431	up	0.763502
Dhx30	ENSMUSG00000032480	-0.24219	0.199	down	-0.0729667	0.810858	down	-0.169224	0.221919	down	-0.0112047	0.912273	down	0.919762
Pnkp	ENSMUSG00000002963	-0.448423	0.199	down	-0.197995	0.722976	down	-0.250428	0.322207	down	-0.502366	0.0075159	down	0.993109
Lars2	ENSMUSG00000035202	4.94713	0.199	up	-0.454066	0.952603	down	5.4012	0.104113	up	5.44172	0.00901218	up	0.396247
Selenom	ENSMUSG00000075702	-0.418953	0.199	down	-0.049263	0.940697	down	-0.36969	0.128766	down	0.796305	6.87e-05	up	0.693692
Camkk2	ENSMUSG00000029471	-0.419712	0.199	down	-0.185785	0.728686	down	-0.233927	0.31888	down	2.05535	1.56e-10	up	0.993109
Cfap44	ENSMUSG00000071550	1.47617	0.199	up	0.506712	0.780056	up	0.969462	0.257928	up	-0.31585	0.594009	down	0.952799
Slc35d1	ENSMUSG00000028521	0.552128	0.199	up	0.270046	0.692199	up	0.282082	0.355536	up	1.41586	1.81e-06	up	0.999825
Chat	ENSMUSG00000021919	5.03049	0.199	up	-0.0586798	0.991948	down	5.08917	0.142754	up	-5.5234	0.00763886	down	0.4789
Srek1ip1	ENSMUSG00000021716	-0.401713	0.199	down	-0.0963589	0.849136	down	-0.305354	0.186253	down	0.0566707	0.73082	up	0.8557
Cfap54	ENSMUSG00000020014	1.74082	0.199	up	0.745451	0.726146	up	0.995366	0.322107	up	-1.41166	0.0443753	down	0.98826
Tmem25	ENSMUSG00000002032	-0.288761	0.199355	down	-0.0467592	0.910053	down	-0.242002	0.142754	down	2.31857	8.02e-14	up	0.763502
Cert1	ENSMUSG00000021669	0.382736	0.199957	up	0.230478	0.631302	up	0.152258	0.466673	up	1.32668	2.76e-08	up	0.979964
Tmem9b	ENSMUSG00000031021	-0.342009	0.199957	down	-0.16425	0.695718	down	-0.177758	0.35505	down	-0.010046	0.944562	down	0.999393
Rnf115	ENSMUSG00000028098	-0.254351	0.200177	down	-0.1237	0.692199	down	-0.130651	0.361849	down	-0.24422	0.0195867	down	0.999393
Tnc	ENSMUSG00000028364	-0.831212	0.200409	down	-0.145264	0.897417	down	-0.685948	0.161241	down	-4.54734	4.79e-11	down	0.780076
Nom1	ENSMUSG00000001569	-0.284021	0.200409	down	-0.0946137	0.784435	down	-0.189407	0.246509	down	0.372227	0.00246471	up	0.947499
Tgm5	ENSMUSG00000053675	-1.41853	0.200409	down	-0.548152	0.762232	down	-0.870376	0.273279	down	1.48468	0.012166	up	0.973141
NA	ENSMUSG00000113373	0.946182	0.200409	up	0.563374	0.601465	up	0.382808	0.478457	up	-1.51644	0.000416	down	0.982928
Il17rd	ENSMUSG00000040717	0.596801	0.200409	up	0.358403	0.546336	up	0.238398	0.496969	up	-4.63522	1.54e-13	down	0.98016
Mul1	ENSMUSG00000041241	-0.284995	0.200409	down	-0.132454	0.713491	down	-0.152542	0.337268	down	0.995367	2.48e-08	up	0.997883
Chmp6	ENSMUSG00000025371	-0.508597	0.200409	down	-0.062552	0.933879	down	-0.446045	0.142754	down	-1.90239	9.34e-09	down	0.707182
Phox2b	ENSMUSG00000012520	4.10057	0.200464	up	-0.463458	0.909043	down	4.56403	0.101027	up	-3.7398	0.0269574	down	0.36685
Anapc7	ENSMUSG00000029466	-0.345649	0.200465	down	-0.0840768	0.845954	down	-0.261572	0.194272	down	-0.765293	1.22e-05	down	0.861242
Dkk3	ENSMUSG00000030772	0.657794	0.200465	up	0.143641	0.865331	up	0.514153	0.189282	up	-2.42774	1.2e-08	down	0.836994
Msrb1	ENSMUSG00000075705	-0.533612	0.200465	down	-0.333378	0.576999	down	-0.200234	0.497882	down	-0.595154	0.00804419	down	0.96684
Smarcd3	ENSMUSG00000028949	-0.36412	0.200465	down	-0.0521322	0.917363	down	-0.311988	0.1502	down	-3.22664	2.27e-14	down	0.748203
H1f4	ENSMUSG00000051627	-1.06361	0.200868	down	-0.197035	0.89171	down	-0.86658	0.163908	down	-3.75052	3.12e-08	down	0.793618
Atoh7	ENSMUSG00000036816	-0.957154	0.200868	down	-0.436085	0.743401	down	-0.521069	0.280482	down	4.87688	8.08e-11	up	0.996
Fgd6	ENSMUSG00000020021	0.443426	0.201039	up	0.0958397	0.873524	up	0.347586	0.175361	up	-0.386242	0.0330692	down	0.835657
Prokr2	ENSMUSG00000050558	2.94943	0.201039	up	0.947428	0.777774	up	2.00201	0.276605	up	-1.40602	0.236107	down	0.938759
Atp5md	ENSMUSG00000071528	-0.379306	0.201039	down	-0.298881	0.469156	down	-0.0804255	0.714747	down	-0.717682	7.78e-05	down	0.828572
Mcur1	ENSMUSG00000021371	-0.367954	0.201557	down	-0.255536	0.517359	down	-0.112418	0.582185	down	0.164516	0.263299	up	0.927521
Dnaja3	ENSMUSG00000004069	-0.391564	0.201557	down	-0.138036	0.780056	down	-0.253528	0.262158	down	0.0658737	0.681838	up	0.955926
Cd1d1	ENSMUSG00000028076	1.41212	0.201557	up	0.133558	0.922629	up	1.27856	0.208577	up	-8.04495	4.45e-12	down	0.653507
Gm16286	ENSMUSG00000024571	-0.304221	0.201629	down	-0.140977	0.715767	down	-0.163244	0.339806	down	0.228621	0.0634793	up	0.997744
Il11ra1	ENSMUSG00000073889	-0.48897	0.201629	down	-0.208528	0.737225	down	-0.280443	0.310581	down	1.17885	4.5e-06	up	0.98826
Cops3	ENSMUSG00000019373	-0.286518	0.201629	down	-0.0455326	0.910299	down	-0.240985	0.152356	down	-0.735516	1.96e-06	down	0.763502
Tars	ENSMUSG00000022241	-0.374405	0.201629	down	-0.182065	0.692199	down	-0.192339	0.365	down	-0.993178	1.28e-06	down	0.999393
Frrs1	ENSMUSG00000033386	1.67057	0.201629	up	0.699059	0.695718	up	0.971516	0.357585	up	-3.22081	5.71e-05	down	0.987403
Ccn1	ENSMUSG00000028195	-0.975357	0.201907	down	-0.707439	0.469156	down	-0.267918	0.649953	down	-1.86188	6.96e-05	down	0.902827
Plin5	ENSMUSG00000011305	2.37747	0.202026	up	0.800578	0.704573	up	1.57689	0.335397	up	-4.087	0.000127	down	0.947094
Surf1	ENSMUSG00000015790	-0.399487	0.202095	down	-0.17741	0.728686	down	-0.222076	0.326238	down	0.378772	0.0219671	up	0.993891
Oprk1	ENSMUSG00000025905	2.63425	0.202095	up	0.740763	0.792283	up	1.89348	0.267404	up	-3.56672	0.00191182	down	0.907528
Fam227a	ENSMUSG00000042564	0.522538	0.202095	up	0.171643	0.790286	up	0.350895	0.247785	up	0.355849	0.091572	up	0.945002
Rspry1	ENSMUSG00000050079	0.228771	0.202095	up	0.0267754	0.940857	up	0.201995	0.133982	up	-0.511663	1.17e-05	down	0.69835
Naxe	ENSMUSG00000028070	-0.345238	0.202095	down	-0.021684	0.969741	down	-0.323554	0.117419	down	-0.36316	0.0121462	down	0.610025
Grb2	ENSMUSG00000059923	-0.3104	0.202095	down	-0.177442	0.655226	down	-0.132958	0.442377	down	0.241667	0.0557168	up	0.988995
Adm	ENSMUSG00000030790	1.17784	0.202095	up	0.31616	0.831369	up	0.861679	0.218489	up	0.20848	0.695565	up	0.910012
Aldh3a2	ENSMUSG00000010025	-0.30211	0.202095	down	-0.143039	0.707163	down	-0.159071	0.352213	down	0.446478	0.000961	up	0.999393
Tmem109	ENSMUSG00000034659	-0.405425	0.202095	down	-0.151445	0.771285	down	-0.253981	0.271734	down	2.21261	3.6e-11	up	0.96651
Togaram2	ENSMUSG00000045761	1.40154	0.202095	up	0.608506	0.728686	up	0.793031	0.329468	up	-0.0598537	0.919731	down	0.990843
Ppp1r8	ENSMUSG00000028882	-0.373735	0.202095	down	-0.153535	0.743401	down	-0.2202	0.307342	down	-0.789311	2.37e-05	down	0.986632
Il31ra	ENSMUSG00000050377	-1.13837	0.202095	down	-0.821441	0.387297	down	-0.316931	0.679724	down	-0.953228	0.0626526	down	0.927323
Adcy1	ENSMUSG00000020431	-0.549731	0.202095	down	-0.316388	0.655226	down	-0.233344	0.445125	down	2.51609	5.84e-10	up	0.98826
Zscan20	ENSMUSG00000061894	0.473728	0.202095	up	0.212143	0.728686	up	0.261585	0.328492	up	0.741973	0.000573	up	0.995386
Prrx2	ENSMUSG00000039476	1.23497	0.202095	up	0.568549	0.677194	up	0.666418	0.407161	up	-2.09562	0.000231	down	0.997883
Cntnap5a	ENSMUSG00000070695	1.47247	0.202095	up	0.643332	0.728686	up	0.829136	0.328154	up	-1.27577	0.0349595	down	0.991413
Toe1	ENSMUSG00000028688	-0.499713	0.202161	down	-0.230203	0.71708	down	-0.26951	0.345091	down	-0.376038	0.0644723	down	0.996424
Dll4	ENSMUSG00000027314	-0.803104	0.202231	down	-0.390472	0.667229	down	-0.412632	0.403217	down	-4.1468	8.16e-11	down	0.999393
Slc35b2	ENSMUSG00000037089	-0.517844	0.202366	down	-0.108429	0.874846	down	-0.409415	0.184698	down	-2.23141	1.35e-09	down	0.827747
Dmap1	ENSMUSG00000009640	-0.376995	0.202366	down	-0.0513435	0.924536	down	-0.325651	0.148603	down	-0.766568	3.79e-05	down	0.744435
2810459M11Rik	ENSMUSG00000026227	0.534137	0.202393	up	0.416839	0.469156	up	0.117298	0.713856	up	-1.37045	2.16e-06	down	0.84198
Nos1ap	ENSMUSG00000038473	0.858356	0.202536	up	0.291951	0.784435	up	0.566405	0.253227	up	0.998161	0.00655179	up	0.952799
Trp53bp1	ENSMUSG00000043909	0.446962	0.202633	up	0.203599	0.722976	up	0.243364	0.337653	up	-0.761824	0.000259	down	0.995386
Zdhhc13	ENSMUSG00000030471	-0.45049	0.20327	down	-0.0671799	0.917191	down	-0.38331	0.152356	down	-0.301149	0.0994544	down	0.763502
Cd276	ENSMUSG00000035914	-0.564046	0.20327	down	-0.0758876	0.923481	down	-0.488159	0.158789	down	-1.91924	4.47e-08	down	0.744426
Slc2a6	ENSMUSG00000036067	-0.581816	0.20327	down	-0.249647	0.737225	down	-0.332169	0.318682	down	0.481415	0.0440605	up	0.989288
Ift57	ENSMUSG00000032965	-0.387589	0.20327	down	-0.237644	0.617263	down	-0.149944	0.486342	down	-0.203124	0.194517	down	0.97489
Emc10	ENSMUSG00000008140	-0.431117	0.20327	down	-0.115921	0.836188	down	-0.315196	0.21074	down	0.0802791	0.651221	up	0.900005
Itprid2	ENSMUSG00000027007	0.264082	0.20327	up	-0.0500983	0.895115	down	0.31418	0.0454204	up	1.81226	1.18e-12	up	0.289744
Nostrin	ENSMUSG00000034738	0.616728	0.20327	up	0.118229	0.891309	up	0.498499	0.165609	up	0.234688	0.346366	up	0.805541
Washc2	ENSMUSG00000024104	-0.639256	0.20327	down	-0.365807	0.657542	down	-0.273449	0.443525	down	1.34481	2.72e-05	up	0.988995
Tmem70	ENSMUSG00000025940	-0.41019	0.20338	down	-0.21873	0.677194	down	-0.19146	0.4107	down	-0.360099	0.0337217	down	0.997883
Trappc2l	ENSMUSG00000015013	-0.452719	0.20338	down	-0.157049	0.780469	down	-0.29567	0.270837	down	-0.772888	0.000259	down	0.955452
Lhx5	ENSMUSG00000029595	-0.651056	0.203555	down	-0.299723	0.711514	down	-0.351333	0.35505	down	-1.27052	6.34e-05	down	0.996424
Anapc13	ENSMUSG00000035048	-0.576653	0.203793	down	-0.325441	0.655226	down	-0.251212	0.445125	down	-0.870558	0.000847	down	0.991413
Zbtb44	ENSMUSG00000047412	0.350762	0.203807	up	0.0609172	0.903129	up	0.289845	0.158314	up	0.953229	1.06e-06	up	0.78102
Msl3l2	ENSMUSG00000047669	-0.576913	0.203896	down	-0.217341	0.762973	down	-0.359573	0.287444	down	-0.108919	0.647089	down	0.968596
Fam174a	ENSMUSG00000051185	-0.40244	0.203926	down	-0.319161	0.469156	down	-0.0832792	0.727615	down	0.0482617	0.775692	up	0.825586
Mtf1	ENSMUSG00000028890	0.326574	0.204645	up	0.0661986	0.88669	up	0.260376	0.165609	up	1.40724	1.38e-09	up	0.818784
Ctif	ENSMUSG00000052928	0.535975	0.204645	up	0.135315	0.845954	up	0.40066	0.205808	up	-0.721517	0.00228987	down	0.882622
Acsf2	ENSMUSG00000076435	0.929418	0.205016	up	0.13787	0.917209	up	0.791548	0.153488	up	0.194664	0.611063	up	0.763502
Ehbp1	ENSMUSG00000042302	0.281378	0.205126	up	0.146192	0.685597	up	0.135185	0.395315	up	0.194101	0.0908972	up	0.999393
Cldn5	ENSMUSG00000041378	-0.6176	0.205126	down	-0.0089332	0.994874	down	-0.608667	0.107244	down	-2.18089	2.96e-08	down	0.542414
BC005624	ENSMUSG00000026851	-0.271618	0.205126	down	-0.0933983	0.784435	down	-0.178219	0.258427	down	0.961173	2.66e-08	up	0.95483
4931428F04Rik	ENSMUSG00000014837	0.659402	0.205126	up	0.326226	0.692199	up	0.333176	0.385008	up	-1.5026	1.08e-05	down	0.999825
Hmox2	ENSMUSG00000004070	-0.331878	0.205152	down	-0.217049	0.558455	down	-0.114828	0.534452	down	0.208963	0.121806	up	0.955452
Arhgef7	ENSMUSG00000031511	-0.447552	0.205152	down	-0.294821	0.555054	down	-0.15273	0.537812	down	0.467197	0.0136127	up	0.95483
Cyren	ENSMUSG00000046806	0.5872	0.205541	up	0.224975	0.748023	up	0.362225	0.362418	up	-1.44726	3.3e-06	down	0.973037
Siglec1	ENSMUSG00000027322	-1.41016	0.205541	down	-0.969211	0.537539	down	-0.440946	0.576388	down	0.664512	0.247514	up	0.934778
Trmt44	ENSMUSG00000029097	-0.480486	0.205541	down	-0.21831	0.726146	down	-0.262176	0.3393	down	0.528907	0.00987688	up	0.995386
Hfe	ENSMUSG00000006611	1.02235	0.205541	up	0.286772	0.830904	up	0.735574	0.218489	up	0.883249	0.0373083	up	0.909603
Psmd8	ENSMUSG00000030591	-0.35865	0.205541	down	-0.102702	0.823427	down	-0.255948	0.224478	down	-1.18465	7.65e-08	down	0.915416
Tcf20	ENSMUSG00000041852	0.306001	0.205541	up	0.190016	0.619197	up	0.115985	0.494157	up	1.6801	3.9e-11	up	0.970437
Ankrd39	ENSMUSG00000079610	-0.375168	0.205541	down	-0.0918938	0.849136	down	-0.283274	0.203976	down	-0.161089	0.290785	down	0.873424
Gadd45gip1	ENSMUSG00000033751	-0.430987	0.205541	down	-0.152789	0.780469	down	-0.278198	0.273221	down	0.0957496	0.590053	up	0.95848
Map3k11	ENSMUSG00000004054	-0.450864	0.206021	down	-0.272152	0.633593	down	-0.178712	0.481648	down	-0.309763	0.0933353	down	0.98005
P2rx4	ENSMUSG00000029470	-0.459922	0.206119	down	-0.188514	0.750867	down	-0.271408	0.304892	down	1.3582	3.78e-07	up	0.986632
Avpi1	ENSMUSG00000018821	-0.789286	0.206526	down	-0.284629	0.778237	down	-0.504657	0.27893	down	0.255417	0.429031	up	0.962917
St3gal2	ENSMUSG00000031749	-0.355966	0.206675	down	-0.225665	0.606791	down	-0.130301	0.507917	down	1.41835	5.06e-09	up	0.963278
Cdipt	ENSMUSG00000030682	-0.345237	0.206685	down	-0.0729733	0.880028	down	-0.272264	0.179542	down	-0.176133	0.210263	down	0.836324
Daam2	ENSMUSG00000040260	0.687138	0.206828	up	0.257961	0.777096	up	0.429177	0.27612	up	4.3368	7.18e-12	up	0.968596
Dpp9	ENSMUSG00000001229	0.534921	0.206828	up	0.19411	0.780056	up	0.34081	0.276208	up	1.11539	3.29e-05	up	0.96324
Wnk3	ENSMUSG00000041245	0.492675	0.206828	up	0.212568	0.737225	up	0.280106	0.325936	up	-0.639764	0.00321234	down	0.990293
Clk3	ENSMUSG00000032316	-0.231451	0.206828	down	-0.179123	0.469156	down	-0.0523283	0.700719	down	0.318777	0.00201833	up	0.853454
Muc3a	ENSMUSG00000094840	-0.898219	0.206828	down	-0.396046	0.737225	down	-0.502173	0.31888	down	2.00295	1.52e-05	up	0.993109
Snrnp48	ENSMUSG00000021431	0.254997	0.206828	up	0.0737304	0.82395	up	0.181267	0.223982	up	1.04994	3.07e-09	up	0.919011
Eif5	ENSMUSG00000021282	-0.263864	0.206828	down	-0.0410795	0.915911	down	-0.222785	0.156136	down	0.0486267	0.658342	up	0.766185
Alas1	ENSMUSG00000032786	-0.260212	0.206828	down	-0.120971	0.72187	down	-0.139241	0.35355	down	-0.0926673	0.384363	down	0.997883
Abcc12	ENSMUSG00000036872	-0.775388	0.206828	down	-0.439716	0.677357	down	-0.335672	0.412245	down	4.11675	7.42e-11	up	0.99058
Gid4	ENSMUSG00000018415	0.340746	0.206828	up	0.127704	0.771285	up	0.213042	0.283697	up	1.09652	1.17e-07	up	0.968596
Mal	ENSMUSG00000027375	-0.934855	0.206828	down	-1.25353	0.0928702	down	0.318673	0.539752	up	1.35614	0.00133885	up	0.14986
Thap3	ENSMUSG00000039759	-0.483459	0.206828	down	-0.298365	0.620156	down	-0.185094	0.495046	down	0.236502	0.230671	up	0.973037
Nexmif	ENSMUSG00000046449	0.469015	0.206828	up	0.352132	0.469156	up	0.116883	0.67541	up	-3.22722	1.67e-12	down	0.881695
Als2	ENSMUSG00000026024	-0.48647	0.206828	down	-0.348833	0.517359	down	-0.137638	0.621095	down	2.84416	1.98e-11	up	0.914419
Nav1	ENSMUSG00000009418	0.717467	0.206828	up	0.220146	0.809542	up	0.497321	0.249163	up	-4.3869	1.33e-11	down	0.930743
Prph	ENSMUSG00000023484	3.6937	0.206828	up	-0.738142	0.828169	down	4.43184	0.0880617	up	-5.47515	0.000813	down	0.259569
Cgnl1	ENSMUSG00000032232	-0.427024	0.206828	down	-0.370647	0.420923	down	-0.0563776	0.834698	down	2.22047	1.02e-10	up	0.745178
Slc9a3r2	ENSMUSG00000002504	-0.356596	0.206828	down	-0.161986	0.728686	down	-0.19461	0.338835	down	1.6481	5.65e-10	up	0.995386
Adamts9	ENSMUSG00000030022	0.603544	0.206828	up	0.152868	0.844046	up	0.450676	0.220711	up	-2.13117	3.28e-08	down	0.886129
Tspan2	ENSMUSG00000027858	-0.445291	0.206828	down	-0.518147	0.162207	down	0.0728568	0.793621	up	-1.53875	4.5e-08	down	0.340987
Shc3	ENSMUSG00000021448	0.557056	0.206828	up	0.322924	0.655226	up	0.234132	0.464584	up	-1.62773	4.81e-07	down	0.987403
Cadm4	ENSMUSG00000054793	-0.408437	0.206828	down	-0.135921	0.792149	down	-0.272515	0.259024	down	-1.63052	5.39e-09	down	0.947614
Grip1	ENSMUSG00000034813	0.750997	0.206828	up	0.42291	0.655226	up	0.328088	0.458278	up	-3.18306	2.42e-09	down	0.991823
Slc12a4	ENSMUSG00000017765	-0.410151	0.206828	down	-0.193794	0.711514	down	-0.216357	0.364958	down	-0.63548	0.000754	down	0.999393
Dgkk	ENSMUSG00000062393	2.8922	0.206828	up	1.03532	0.726146	up	1.85688	0.344747	up	-7.09602	3.72e-06	down	0.961807
Pex3	ENSMUSG00000019809	-0.390404	0.206828	down	0.011349	0.987423	up	-0.401753	0.0938411	down	-0.258188	0.108195	down	0.479151
Ccl27a	ENSMUSG00000073888	-0.319213	0.206828	down	0.0282915	0.959864	up	-0.347504	0.0736424	down	0.0801059	0.544912	up	0.401912
Akap1	ENSMUSG00000018428	-0.321015	0.206828	down	-0.128539	0.752673	down	-0.192476	0.309701	down	-1.14495	2.83e-08	down	0.982928
Paf1	ENSMUSG00000003437	-0.322692	0.206828	down	-0.150257	0.72187	down	-0.172435	0.357769	down	-0.374185	0.00750375	down	0.997883
Pwwp3b	ENSMUSG00000042515	0.646213	0.206828	up	0.0238543	0.984146	up	0.622359	0.130225	up	-2.95849	7.01e-10	down	0.582384
SMIM39	ENSMUSG00000118272	1.25846	0.206828	up	0.43608	0.780056	up	0.822381	0.285115	up	-0.569259	0.269455	down	0.955452
Rhoj	ENSMUSG00000046768	-0.404595	0.206862	down	-0.10552	0.840783	down	-0.299075	0.220933	down	-0.806474	5.88e-05	down	0.897749
Mkrn1	ENSMUSG00000029922	-0.266517	0.206862	down	-0.0481332	0.899862	down	-0.218383	0.165072	down	-0.486117	0.000154	down	0.800731
Bard1	ENSMUSG00000026196	1.61874	0.207145	up	0.288898	0.856317	up	1.32985	0.249825	up	-6.16414	5.25e-09	down	0.795469
Ap5b1	ENSMUSG00000049562	-0.600962	0.207156	down	-0.160025	0.842125	down	-0.440938	0.215418	down	1.00967	0.000359	up	0.900005
Mavs	ENSMUSG00000037523	0.596328	0.207156	up	0.119943	0.887	up	0.476385	0.179542	up	0.0643366	0.801466	up	0.824386
Rundc3a	ENSMUSG00000006575	-0.345865	0.207156	down	-0.134743	0.762827	down	-0.211122	0.297419	down	0.487791	0.00175225	up	0.978105
Stoml2	ENSMUSG00000028455	-0.330185	0.207156	down	-0.12943	0.762232	down	-0.200756	0.3046	down	-0.740649	1.52e-05	down	0.978105
Rbms3	ENSMUSG00000039607	1.04121	0.207156	up	0.347894	0.784728	up	0.693317	0.273876	up	-2.65824	3.37e-06	down	0.949225
Syt6	ENSMUSG00000027849	0.63807	0.207156	up	0.352933	0.662992	up	0.285136	0.439511	up	-0.675039	0.0135955	down	0.995386
Gna13	ENSMUSG00000020611	0.23779	0.207156	up	0.127825	0.677357	up	0.109964	0.418331	up	0.129644	0.185229	up	0.99777
Cdk5rap3	ENSMUSG00000018669	-0.438993	0.207156	down	-0.165715	0.762232	down	-0.273278	0.304892	down	-2.50335	2.68e-11	down	0.970399
Armh4	ENSMUSG00000036242	-0.309575	0.207156	down	-0.249894	0.469156	down	-0.0596812	0.748769	down	3.29342	2.86e-15	up	0.813995
Gss	ENSMUSG00000027610	-0.43561	0.207156	down	-0.243911	0.667229	down	-0.191699	0.439118	down	0.800546	0.000147	up	0.993109
Napa	ENSMUSG00000006024	-0.327317	0.207156	down	-0.115764	0.783169	down	-0.211553	0.276208	down	0.700573	2.67e-05	up	0.959471
Ttc4	ENSMUSG00000025413	-0.278353	0.207156	down	-0.0503479	0.899595	down	-0.228005	0.166088	down	-0.321772	0.00780925	down	0.802191
Cftr	ENSMUSG00000041301	2.02243	0.207156	up	0.664028	0.728704	up	1.35841	0.336765	up	-4.58742	7.01e-06	down	0.945002
Kctd12b	ENSMUSG00000041633	0.621889	0.207156	up	0.264877	0.733924	up	0.357012	0.336638	up	-1.3367	2.56e-05	down	0.988734
Zcchc10	ENSMUSG00000018239	-0.74719	0.207156	down	-0.534672	0.524222	down	-0.212518	0.61902	down	1.0126	0.00247943	up	0.921504
Egr4	ENSMUSG00000071341	-1.27331	0.207156	down	-0.755635	0.68526	down	-0.517676	0.413227	down	3.67885	4.85e-07	up	0.985267
Tmem204	ENSMUSG00000024168	-0.650315	0.207379	down	-0.437462	0.554413	down	-0.212853	0.560161	down	1.04849	0.000548	up	0.947499
Cyth3	ENSMUSG00000018001	-0.261231	0.207379	down	-0.00997999	0.984813	down	-0.251251	0.111855	down	0.873715	7.56e-08	up	0.588408
Dalrd3	ENSMUSG00000019039	-0.399228	0.208228	down	-0.165295	0.751019	down	-0.233933	0.314163	down	1.30798	1.05e-07	up	0.987403
Col15a1	ENSMUSG00000028339	-0.62271	0.208442	down	-0.0296433	0.977672	down	-0.593067	0.134883	down	-3.08611	2.3e-10	down	0.603085
Dlk1	ENSMUSG00000040856	2.72222	0.208794	up	0.390631	0.915833	up	2.33158	0.179542	up	-1.62756	0.148045	down	0.763502
4833439L19Rik	ENSMUSG00000025871	-0.20908	0.209098	down	-0.0724098	0.784435	down	-0.136671	0.272264	down	-0.123519	0.153137	down	0.955452
Gm3636	ENSMUSG00000091754	0.936839	0.209098	up	0.336611	0.762232	up	0.600227	0.314163	up	-1.97505	3.13e-05	down	0.962917
Pgp	ENSMUSG00000043445	-0.358221	0.209098	down	-0.143144	0.758593	down	-0.215077	0.309701	down	-0.36562	0.0172542	down	0.982928
Htr1a	ENSMUSG00000021721	1.88049	0.209591	up	0.527026	0.806454	up	1.35346	0.276265	up	-3.71838	6.67e-05	down	0.913705
Ebf3	ENSMUSG00000010476	0.582781	0.20967	up	0.159025	0.823427	up	0.423757	0.251787	up	-5.19944	4.52e-14	down	0.905777
Nkap	ENSMUSG00000016409	0.310293	0.20967	up	0.282694	0.375558	up	0.0275998	0.895522	up	-0.385873	0.00490411	down	0.678142
Igsf11	ENSMUSG00000022790	0.451775	0.20967	up	0.0336268	0.966113	up	0.418149	0.130225	up	-0.51188	0.00922826	down	0.646893
Atp2b4	ENSMUSG00000026463	1.07269	0.20967	up	0.508612	0.719051	up	0.564079	0.366657	up	0.00677407	0.988682	up	0.999393
Ltbp1	ENSMUSG00000001870	-0.38617	0.210223	down	-0.197399	0.692199	down	-0.188771	0.404674	down	-0.703797	0.000171	down	0.999825
Sptbn4	ENSMUSG00000011751	-0.451795	0.210261	down	-0.312468	0.546336	down	-0.139327	0.590579	down	1.6112	3.41e-08	up	0.933065
Slc9a1	ENSMUSG00000028854	0.533348	0.210496	up	0.1131	0.884642	up	0.420249	0.180628	up	1.59785	3.99e-07	up	0.842453
Ndufa9	ENSMUSG00000000399	-0.308749	0.210674	down	-0.145052	0.722474	down	-0.163696	0.364958	down	-0.417238	0.00266122	down	0.999393
Tead1	ENSMUSG00000055320	0.658906	0.210674	up	0.145098	0.874652	up	0.513808	0.197006	up	-0.444706	0.104932	down	0.849905
Them6	ENSMUSG00000056665	-0.484652	0.210674	down	-0.387301	0.469156	down	-0.0973514	0.737847	down	1.63612	7.52e-08	up	0.827747
Ank1	ENSMUSG00000031543	-0.531812	0.210674	down	-0.448322	0.455185	down	-0.0834897	0.80222	down	3.35798	8.4e-12	up	0.775885
Ubap2l	ENSMUSG00000042520	0.456705	0.210674	up	0.0755334	0.91086	up	0.381171	0.163532	up	0.551283	0.00616162	up	0.78102
Gan	ENSMUSG00000052557	0.489625	0.210674	up	0.165679	0.790286	up	0.323946	0.271646	up	-0.14331	0.483566	down	0.95483
Ccdc107	ENSMUSG00000028461	-0.361612	0.210674	down	-0.150137	0.750466	down	-0.211475	0.31888	down	0.528758	0.00140277	up	0.987403
Lpar2	ENSMUSG00000031861	2.35839	0.210696	up	0.637492	0.762232	up	1.7209	0.315669	up	-5.03931	1.34e-05	down	0.90271
Cfap65	ENSMUSG00000047021	2.09899	0.210702	up	0.790798	0.771285	up	1.30819	0.298548	up	0.30177	0.738058	up	0.970437
Gm42742	ENSMUSG00000107068	-0.317937	0.210702	down	-0.112015	0.784435	down	-0.205922	0.276208	down	2.9047	2.6e-14	up	0.959471
Gramd1c	ENSMUSG00000036292	0.766797	0.210702	up	0.417259	0.657542	up	0.349538	0.450462	up	-1.58632	4.34e-05	down	0.999393
Lysmd4	ENSMUSG00000043831	-0.313507	0.210702	down	-0.0402727	0.934684	down	-0.273234	0.15705	down	-0.982815	2.14e-07	down	0.748404
Heatr3	ENSMUSG00000031657	-0.270904	0.210702	down	-0.0720292	0.842671	down	-0.198875	0.222662	down	-0.308083	0.00926297	down	0.901995
Zswim6	ENSMUSG00000032846	0.413633	0.210779	up	0.114269	0.833996	up	0.299364	0.232479	up	-1.02533	5.08e-06	down	0.910012
Galnt9	ENSMUSG00000033316	-0.44834	0.211328	down	-0.270472	0.655226	down	-0.177869	0.480057	down	2.47539	5.37e-11	up	0.981508
Vps18	ENSMUSG00000034216	-0.347281	0.211328	down	-0.105627	0.818222	down	-0.241655	0.24536	down	0.7874	1.54e-05	up	0.931148
1110004F10Rik	ENSMUSG00000030663	-0.396453	0.211697	down	-0.095167	0.858317	down	-0.301286	0.21074	down	-1.4782	1.87e-08	down	0.874753
Rfx4	ENSMUSG00000020037	0.502061	0.211943	up	0.280629	0.667229	up	0.221432	0.446143	up	0.217046	0.298732	up	0.993632
Aff2	ENSMUSG00000031189	0.642355	0.211943	up	0.282003	0.730127	up	0.360351	0.348041	up	-1.41737	2.19e-05	down	0.993109
Gabrq	ENSMUSG00000031344	2.49635	0.212001	up	0.541756	0.855632	up	1.95459	0.23581	up	-3.9291	0.00076	down	0.846307
Rtf2	ENSMUSG00000027502	-0.334229	0.212001	down	-0.0606259	0.900113	down	-0.273603	0.172977	down	-0.166075	0.232517	down	0.80533
Mbd2	ENSMUSG00000024513	-0.273359	0.212001	down	-0.193816	0.535882	down	-0.0795434	0.619225	down	0.696724	3.64e-06	up	0.919762
Hcfc1r1	ENSMUSG00000023904	-0.332923	0.212001	down	-0.164567	0.702828	down	-0.168356	0.387948	down	-0.580135	0.000288	down	0.999825
Sptan1	ENSMUSG00000057738	-0.266345	0.212001	down	-0.137928	0.692199	down	-0.128417	0.404674	down	0.324904	0.00593305	up	0.999393
Aars	ENSMUSG00000031960	-0.289536	0.212001	down	-0.145686	0.696926	down	-0.14385	0.392772	down	-0.337109	0.00813132	down	0.999825
Ankmy2	ENSMUSG00000036188	-0.23485	0.212001	down	-0.0756225	0.805395	down	-0.159228	0.262158	down	-0.561716	8.19e-06	down	0.945002
Zfp951	ENSMUSG00000072774	-0.711039	0.212001	down	-0.362845	0.692199	down	-0.348195	0.40188	down	0.285884	0.33474	up	0.999825
Oprm1	ENSMUSG00000000766	2.01909	0.212001	up	0.867615	0.733159	up	1.15147	0.349174	up	-0.985263	0.24053	down	0.989571
Cdh15	ENSMUSG00000031962	-0.980036	0.212068	down	-0.593892	0.657542	down	-0.386144	0.478277	down	3.62337	2.71e-08	up	0.98005
Adam4	ENSMUSG00000072972	0.894035	0.212097	up	0.377352	0.752943	up	0.516683	0.315669	up	2.03968	1.52e-05	up	0.98826
Map6d1	ENSMUSG00000041205	-0.384835	0.212292	down	-0.252588	0.581954	down	-0.132247	0.551024	down	0.0304038	0.857166	up	0.955452
Nlrc3	ENSMUSG00000049871	0.973825	0.212849	up	0.314381	0.805128	up	0.659444	0.263536	up	0.31905	0.435537	up	0.946419
Rsl1	ENSMUSG00000058900	0.64008	0.213262	up	0.423348	0.555054	up	0.216731	0.564943	up	-0.344686	0.197685	down	0.95483
Os9	ENSMUSG00000040462	-0.294015	0.213701	down	-0.147847	0.696926	down	-0.146168	0.395056	down	-0.449635	0.00101795	down	0.999825
Dchs2	ENSMUSG00000102692	1.79754	0.214254	up	0.451488	0.840783	up	1.34605	0.247785	up	-3.4268	0.000125	down	0.890777
Gm5148	ENSMUSG00000058174	-0.655633	0.214254	down	-0.00389267	0.998187	down	-0.65174	0.104113	down	1.83242	1.16e-06	up	0.547203
Arhgap35	ENSMUSG00000058230	0.288788	0.214532	up	0.105624	0.780469	up	0.183164	0.288325	up	-0.358748	0.00539826	down	0.964492
Prss12	ENSMUSG00000027978	2.80827	0.214532	up	0.488754	0.848527	up	2.31952	0.269069	up	-6.28023	8.53e-06	down	0.802925
Ets2	ENSMUSG00000022895	-0.422211	0.214864	down	-0.170214	0.762827	down	-0.251997	0.309701	down	2.68213	7.49e-12	up	0.98583
Vps37a	ENSMUSG00000031600	0.297098	0.214864	up	0.123512	0.752673	up	0.173586	0.321566	up	0.975507	1.28e-07	up	0.987403
Vwa7	ENSMUSG00000007030	-1.05437	0.214864	down	-0.649865	0.692199	down	-0.404508	0.402329	down	8.20951	2.17e-13	up	0.973381
Coa7	ENSMUSG00000048351	-0.336936	0.214864	down	-0.0911752	0.840783	down	-0.245761	0.230188	down	-0.143172	0.310671	down	0.907528
Pacsin3	ENSMUSG00000027257	-0.457428	0.214864	down	-0.290169	0.640051	down	-0.167259	0.511703	down	2.82264	1.18e-11	up	0.964492
Nhs	ENSMUSG00000059493	1.27611	0.214864	up	0.661315	0.677357	up	0.614795	0.431031	up	-2.94706	1.46e-05	down	0.999393
Tmem203	ENSMUSG00000078201	-0.635807	0.214875	down	-0.194764	0.812833	down	-0.441043	0.263536	down	-0.781795	0.00587976	down	0.933792
Tmem267	ENSMUSG00000074634	0.884917	0.214916	up	-0.184068	0.880609	down	1.06898	0.0617506	up	-2.19666	5.87e-06	down	0.297848
Lcorl	ENSMUSG00000015882	0.484294	0.215027	up	0.333694	0.546336	up	0.1506	0.600276	up	-1.80859	2.14e-08	down	0.936864
Rimkla	ENSMUSG00000048899	0.618368	0.215027	up	0.132411	0.87984	up	0.485958	0.205275	up	-1.51609	6.79e-06	down	0.846145
Spink10	ENSMUSG00000044176	1.66185	0.215251	up	0.545813	0.780469	up	1.11603	0.306017	up	-2.22159	0.00308195	down	0.947614
Gsto1	ENSMUSG00000025068	-0.476259	0.21543	down	-0.133941	0.827378	down	-0.342318	0.253639	down	-2.72355	3.6e-11	down	0.917654
Thoc3	ENSMUSG00000025872	-0.32174	0.21543	down	-0.0554238	0.90531	down	-0.266316	0.177399	down	-1.07651	1.01e-07	down	0.798706
Lasp1	ENSMUSG00000038366	0.316743	0.21543	up	0.181869	0.660599	up	0.134874	0.464957	up	-0.79725	4.82e-06	down	0.989155
Otub1	ENSMUSG00000024767	-0.298679	0.21543	down	-0.0921753	0.816793	down	-0.206503	0.254559	down	-0.295112	0.0227085	down	0.936446
Slitrk5	ENSMUSG00000033214	0.436185	0.215765	up	0.247139	0.660599	up	0.189045	0.46297	up	-1.42598	1.44e-07	down	0.991413
Fam126a	ENSMUSG00000028995	0.563059	0.215819	up	0.0884855	0.913725	up	0.474573	0.180602	up	-2.91762	1.66e-10	down	0.780385
Ccdc171	ENSMUSG00000052407	0.637979	0.216504	up	0.0772047	0.941469	up	0.560775	0.15705	up	-0.13164	0.63018	down	0.745178
Rnf167	ENSMUSG00000040746	-0.452701	0.216504	down	-0.143984	0.812814	down	-0.308716	0.259647	down	0.649055	0.00188926	up	0.944291
Fxyd1	ENSMUSG00000036570	-0.71496	0.216504	down	-0.582182	0.490342	down	-0.132778	0.75702	down	3.46489	5.03e-10	up	0.814065
Pcdh15	ENSMUSG00000052613	1.32863	0.216608	up	0.631089	0.711514	up	0.697536	0.388332	up	-2.66729	7.84e-05	down	0.999393
Camk4	ENSMUSG00000038128	-0.54165	0.217055	down	-0.217467	0.762232	down	-0.324183	0.315669	down	1.69538	2.89e-07	up	0.985267
Lrif1	ENSMUSG00000056260	0.496395	0.217957	up	0.2427	0.719051	up	0.253695	0.383743	up	1.2071	7.91e-06	up	0.999825
Pdap1	ENSMUSG00000029623	-0.285918	0.218004	down	-0.0383055	0.933012	down	-0.247613	0.161241	down	-1.47004	1.77e-10	down	0.763502
Adam22	ENSMUSG00000040537	-0.26046	0.218004	down	-0.198468	0.511924	down	-0.0619922	0.695012	down	0.0318553	0.781137	up	0.877222
Dnah7b	ENSMUSG00000041144	0.653987	0.218004	up	0.352188	0.692199	up	0.301798	0.427346	up	1.40024	3.69e-05	up	0.997744
Cog4	ENSMUSG00000031753	-0.257193	0.218004	down	-0.12466	0.719051	down	-0.132533	0.383832	down	0.063704	0.562471	up	0.999393
Slc20a1	ENSMUSG00000027397	-0.301128	0.21832	down	-0.161147	0.692199	down	-0.139981	0.426418	down	1.56318	1.57e-10	up	0.997883
Tdgf1	ENSMUSG00000032494	-1.23242	0.218393	down	-0.832161	0.656963	down	-0.400255	0.509139	down	4.40477	3.35e-08	up	0.947499
Slc43a2	ENSMUSG00000038178	-0.355165	0.21851	down	-0.26373	0.516621	down	-0.0914344	0.667452	down	1.18088	1.22e-07	up	0.900005
Dph3	ENSMUSG00000021905	-0.465619	0.218671	down	-0.11329	0.86072	down	-0.352329	0.218442	down	0.312357	0.114128	up	0.886129
Faxc	ENSMUSG00000028246	0.445757	0.219428	up	0.19244	0.744288	up	0.253317	0.341244	up	-0.375609	0.0500398	down	0.991413
Rbsn	ENSMUSG00000014550	-0.220646	0.219428	down	-0.0160025	0.968135	down	-0.204644	0.133652	down	0.281661	0.00480842	up	0.662531
Ccdc117	ENSMUSG00000020482	0.532273	0.219428	up	0.0610233	0.944949	up	0.47125	0.149265	up	1.39981	3.06e-06	up	0.739581
Myo5c	ENSMUSG00000033590	-0.7523	0.219428	down	-0.70317	0.42202	down	-0.0491298	0.92222	down	3.06456	6.67e-09	up	0.646893
Ccn4	ENSMUSG00000005124	-0.769883	0.219428	down	-0.555024	0.558525	down	-0.214859	0.620351	down	2.5188	1.54e-07	up	0.919627
Ids	ENSMUSG00000035847	0.628672	0.219428	up	0.272673	0.744288	up	0.355998	0.341109	up	0.251105	0.34582	up	0.991413
Hcrtr2	ENSMUSG00000032360	1.28007	0.219428	up	0.184974	0.9161	up	1.0951	0.202097	up	-3.91641	4.11e-07	down	0.769243
Cyth1	ENSMUSG00000017132	-0.267394	0.219428	down	-0.130622	0.72187	down	-0.136773	0.383911	down	1.94307	1.07e-12	up	0.999825
Aarsd1	ENSMUSG00000075528	-0.346811	0.219428	down	-0.0905719	0.845954	down	-0.256239	0.228326	down	-0.318801	0.0340391	down	0.901995
Sik3	ENSMUSG00000034135	0.462255	0.219428	up	0.044802	0.956751	up	0.417453	0.142754	up	2.10123	1.34e-09	up	0.700731
Rc3h1	ENSMUSG00000040423	0.411551	0.219428	up	0.0557211	0.933879	up	0.35583	0.158843	up	0.65952	0.000762	up	0.763502
Corin	ENSMUSG00000005220	-1.04747	0.219428	down	-1.07686	0.354191	down	0.0293878	0.96841	up	3.5663	9.89e-08	up	0.523935
Cdh6	ENSMUSG00000039385	1.08289	0.219428	up	0.390993	0.775451	up	0.6919	0.314376	up	-3.85355	5.87e-08	down	0.963278
Ercc4	ENSMUSG00000022545	-0.254412	0.219428	down	-0.0394801	0.918848	down	-0.214931	0.165113	down	0.568484	2.32e-05	up	0.780385
Por	ENSMUSG00000005514	-0.397051	0.219428	down	-0.243599	0.655226	down	-0.153451	0.507104	down	-0.530104	0.00352961	down	0.978105
Cacna2d1	ENSMUSG00000040118	0.365073	0.219428	up	0.255667	0.546336	up	0.109407	0.616827	up	-1.65495	1.37e-09	down	0.930743
Pgbd1	ENSMUSG00000055313	0.621544	0.219428	up	0.258809	0.752673	up	0.362734	0.334776	up	0.0113473	0.967839	up	0.987403
B4galnt4	ENSMUSG00000055629	-0.286157	0.219428	down	-0.0112688	0.984535	down	-0.274889	0.127877	down	-1.25704	2.15e-09	down	0.612689
2410004P03Rik	ENSMUSG00000071398	1.4399	0.219428	up	0.486182	0.784435	up	0.953721	0.3046	up	-1.06806	0.0830521	down	0.95483
Dnah2	ENSMUSG00000005237	1.63241	0.219428	up	0.711152	0.733159	up	0.921255	0.364958	up	-1.45492	0.039541	down	0.992839
Pom121	ENSMUSG00000053293	0.764521	0.219428	up	0.328564	0.750466	up	0.435957	0.335478	up	1.43825	0.000165	up	0.990843
Ap3s2	ENSMUSG00000063801	0.374938	0.219428	up	0.140132	0.780056	up	0.234806	0.303816	up	0.0157218	0.926149	up	0.970437
Ciao1	ENSMUSG00000003662	-0.356987	0.219428	down	-0.184818	0.692199	down	-0.172169	0.415182	down	0.253365	0.096887	up	0.999393
Gpr45	ENSMUSG00000041907	0.79638	0.219428	up	0.360794	0.726146	up	0.435586	0.378813	up	-1.93545	8.7e-06	down	0.995386
Cltc	ENSMUSG00000047126	0.330209	0.219428	up	0.109962	0.805128	up	0.220246	0.276208	up	0.638265	0.000122	up	0.954772
Efcab14	ENSMUSG00000034210	0.325248	0.219428	up	0.0562615	0.909592	up	0.268987	0.170371	up	1.81298	6.1e-11	up	0.80533
Ubxn2b	ENSMUSG00000028243	0.392426	0.219428	up	0.16392	0.751654	up	0.228505	0.335397	up	-0.551109	0.00241553	down	0.987403
Preb	ENSMUSG00000045302	-0.276997	0.219428	down	-0.146798	0.692199	down	-0.130199	0.426327	down	0.450582	0.000681	up	0.999393
Zfhx4	ENSMUSG00000025255	1.3095	0.219428	up	0.703195	0.692199	up	0.6063	0.434143	up	-0.220571	0.69941	down	0.997883
Gpr180	ENSMUSG00000022131	-0.345355	0.219428	down	0.00869894	0.989722	up	-0.354054	0.104113	down	-0.501577	0.00183977	down	0.524981
Hook3	ENSMUSG00000037234	0.248536	0.219428	up	0.0634448	0.851833	up	0.185091	0.223206	up	0.583334	1.33e-05	up	0.900005
Ggt7	ENSMUSG00000027603	-0.254236	0.219428	down	-0.0648154	0.851833	down	-0.189421	0.223982	down	0.198219	0.0697833	up	0.900005
Rfx7	ENSMUSG00000037674	0.454509	0.219428	up	0.134791	0.828593	up	0.319718	0.251895	up	0.155899	0.422317	up	0.92932
Sycp2	ENSMUSG00000060445	1.39398	0.219428	up	0.808288	0.657542	up	0.585695	0.47965	up	-0.027353	0.9662	down	0.98826
Atp11a	ENSMUSG00000031441	0.343871	0.219428	up	0.0821125	0.868375	up	0.261759	0.216118	up	1.16435	1.03e-07	up	0.881695
Bcap31	ENSMUSG00000002015	-0.301846	0.219494	down	-0.197071	0.614148	down	-0.104775	0.552947	down	0.526348	0.000353	up	0.958025
Pdgfc	ENSMUSG00000028019	0.760983	0.219494	up	-0.0173305	0.990101	down	0.778313	0.124918	up	-2.38899	3.01e-07	down	0.529791
Casq1	ENSMUSG00000007122	-4.04705	0.219494	down	-3.32495	0.469156	down	-0.722097	0.788644	down	-1.30628	0.465	down	0.818546
Gprc5b	ENSMUSG00000008734	-0.547932	0.219494	down	-0.442841	0.469156	down	-0.105091	0.761189	down	2.08521	2.11e-08	up	0.825586
Mthfsl	ENSMUSG00000079427	0.456116	0.219494	up	0.232373	0.696926	up	0.223743	0.411027	up	0.103761	0.598982	up	0.999825
Dnah5	ENSMUSG00000022262	1.00668	0.219494	up	0.443066	0.737225	up	0.563617	0.362857	up	-1.06622	0.0167193	down	0.993886
Lancl1	ENSMUSG00000026000	-0.348373	0.219494	down	-0.128293	0.782254	down	-0.22008	0.300063	down	0.155307	0.29556	up	0.967376
Aff3	ENSMUSG00000037138	0.338574	0.219494	up	0.00679361	0.991948	up	0.33178	0.124918	up	-1.9232	4.81e-11	down	0.582555
Atp6v1e1	ENSMUSG00000019210	-0.332229	0.219494	down	-0.180771	0.688284	down	-0.151458	0.441007	down	0.252058	0.077758	up	0.996424
Nectin4	ENSMUSG00000006411	-0.511063	0.219494	down	-0.289939	0.692199	down	-0.221125	0.442048	down	3.5228	2.78e-12	up	0.995386
Ahsa2	ENSMUSG00000020288	0.41315	0.219494	up	-0.0823731	0.89171	down	0.495523	0.0607213	up	-1.18894	1.02e-06	down	0.323697
Xrcc6	ENSMUSG00000022471	-0.309688	0.219494	down	-0.063381	0.890151	down	-0.246307	0.198713	down	0.187623	0.156159	up	0.843831
Sos2	ENSMUSG00000034801	0.253888	0.219494	up	0.0668213	0.847972	up	0.187066	0.227435	up	1.09259	3.08e-09	up	0.902827
Misp	ENSMUSG00000035852	1.52339	0.219644	up	1.006	0.657542	up	0.517389	0.50899	up	2.83933	0.000167	up	0.95483
Sstr2	ENSMUSG00000047904	1.6347	0.219644	up	0.100758	0.958948	up	1.53394	0.222662	up	-9.89589	4.78e-12	down	0.646893
5730480H06Rik	ENSMUSG00000029089	0.471374	0.219798	up	0.176219	0.780056	up	0.295155	0.306017	up	0.216526	0.281765	up	0.970967
Tmco1	ENSMUSG00000052428	-0.322833	0.220118	down	-0.186527	0.663963	down	-0.136306	0.4767	down	-0.266621	0.056582	down	0.98826
Bex4	ENSMUSG00000047844	-0.430374	0.220608	down	-0.152032	0.783169	down	-0.278343	0.307079	down	-2.23357	1.91e-10	down	0.962917
Micos13	ENSMUSG00000049760	-0.427832	0.220608	down	-0.15498	0.783169	down	-0.272853	0.302197	down	-0.577189	0.00345424	down	0.963674
Necab3	ENSMUSG00000027489	-0.986229	0.220608	down	-0.285977	0.823427	down	-0.700252	0.270837	down	-3.44505	8.63e-08	down	0.925604
Ptprz1	ENSMUSG00000068748	0.939643	0.220608	up	0.723679	0.511924	up	0.215964	0.709849	up	0.00558422	0.989798	up	0.870812
Tsr1	ENSMUSG00000038335	-0.371111	0.220608	down	-0.131996	0.784435	down	-0.239115	0.301763	down	-1.35572	3.77e-08	down	0.96324
Pigf	ENSMUSG00000024145	-0.491772	0.220608	down	-0.250136	0.702881	down	-0.241636	0.411334	down	0.307673	0.144871	up	0.999825
Rgs3	ENSMUSG00000059810	-0.306956	0.220608	down	-0.0420236	0.933534	down	-0.264932	0.163532	down	0.277768	0.0384628	up	0.763502
Ing4	ENSMUSG00000030330	-0.443053	0.220608	down	-0.165461	0.780056	down	-0.277593	0.309701	down	-0.877691	0.000102	down	0.970967
Ntng2	ENSMUSG00000035513	0.704104	0.220608	up	0.337815	0.722976	up	0.366289	0.390439	up	-0.493724	0.103417	down	0.999393
Stk33	ENSMUSG00000031027	1.47465	0.220608	up	0.371327	0.823427	up	1.10332	0.287444	up	-3.17275	3.24e-05	down	0.898068
Zfp513	ENSMUSG00000043059	-0.535111	0.220608	down	-0.293765	0.681694	down	-0.241345	0.453	down	-0.529707	0.024863	down	0.995386
Syt12	ENSMUSG00000049303	-0.672991	0.220608	down	-0.420701	0.655226	down	-0.25229	0.518435	down	1.63643	9.91e-06	up	0.971369
Unc13d	ENSMUSG00000057948	-0.882832	0.220608	down	-0.475092	0.722976	down	-0.407741	0.383524	down	4.81845	8.61e-11	up	0.99754
Mdga2	ENSMUSG00000034912	1.12719	0.220608	up	0.600634	0.692199	up	0.526558	0.436529	up	-1.0937	0.0275254	down	0.998498
Tmem129	ENSMUSG00000019295	-0.311904	0.220608	down	-0.136268	0.74446	down	-0.175637	0.351205	down	0.673239	3.92e-05	up	0.993109
Ttc3	ENSMUSG00000040785	0.427994	0.220666	up	0.253327	0.657542	up	0.174667	0.485656	up	0.694863	0.000751	up	0.986939
Scn1b	ENSMUSG00000019194	-0.429921	0.220666	down	-0.234368	0.692199	down	-0.195553	0.43788	down	4.33439	1.34e-14	up	0.996
Dbp	ENSMUSG00000059824	-0.38296	0.220698	down	-0.235221	0.655226	down	-0.147739	0.509139	down	0.580695	0.00137675	up	0.978105
Crem	ENSMUSG00000063889	0.298418	0.220698	up	0.0760603	0.874652	up	0.222357	0.224478	up	0.933306	3.5e-07	up	0.900005
Eefsec	ENSMUSG00000033216	-0.341824	0.220698	down	-0.0976738	0.836188	down	-0.244151	0.249449	down	0.418899	0.00704103	up	0.920647
Sars	ENSMUSG00000068739	-0.277241	0.221006	down	-0.150403	0.692199	down	-0.126838	0.442952	down	-0.489903	0.000338	down	0.996424
Ccdc92	ENSMUSG00000037979	-0.31174	0.221283	down	-0.164141	0.695718	down	-0.147599	0.421909	down	2.54218	2.27e-13	up	0.999393
Akap13	ENSMUSG00000066406	0.515543	0.221474	up	0.180139	0.78997	up	0.335404	0.296402	up	-1.46056	1.42e-06	down	0.961427
Edn3	ENSMUSG00000027524	-0.909141	0.221474	down	-0.254738	0.83545	down	-0.654403	0.258427	down	-0.822716	0.0391053	down	0.919011
Plxnc1	ENSMUSG00000074785	0.450097	0.221474	up	0.304183	0.578765	up	0.145914	0.593166	up	-1.60197	6.06e-08	down	0.947614
Ndufaf1	ENSMUSG00000027305	-0.341537	0.221474	down	-0.215675	0.640051	down	-0.125862	0.534452	down	0.00121534	0.993985	up	0.968596
Pet117	ENSMUSG00000098387	-0.586209	0.221474	down	-0.174115	0.829955	down	-0.412094	0.256715	down	0.721684	0.00695416	up	0.930743
Tmeff1	ENSMUSG00000028347	0.544044	0.221474	up	0.0685583	0.939295	up	0.475486	0.16787	up	-3.95256	1.83e-12	down	0.763502
St8sia5	ENSMUSG00000025425	-0.793397	0.221474	down	-0.514147	0.633593	down	-0.27925	0.546783	down	3.67162	1.68e-09	up	0.962475
Neto1	ENSMUSG00000050321	1.89165	0.221474	up	0.643365	0.784435	up	1.24828	0.312478	up	-3.72873	0.000122	down	0.955452
Gprc5c	ENSMUSG00000051043	-0.675274	0.221474	down	-0.521741	0.524222	down	-0.153533	0.700719	down	4.97952	1.66e-12	up	0.868436
Lbh	ENSMUSG00000024063	0.463716	0.221474	up	0.125587	0.842671	up	0.33813	0.25069	up	-1.49535	2.43e-07	down	0.914052
Cyp2j12	ENSMUSG00000081225	-1.07785	0.221474	down	-1.20788	0.324772	down	0.130032	0.846227	up	2.88423	2.92e-06	up	0.401912
Rxfp1	ENSMUSG00000034009	2.7688	0.221474	up	0.529945	0.784728	up	2.23886	0.314023	up	-10.3507	1.68e-09	down	0.832016
Lima1	ENSMUSG00000023022	-0.297074	0.221474	down	-0.143107	0.72187	down	-0.153967	0.396028	down	-1.17141	1.31e-08	down	0.999393
Tlk1	ENSMUSG00000041997	0.418263	0.221474	up	0.148426	0.790286	up	0.269837	0.293661	up	0.805607	0.000145	up	0.96324
Mlph	ENSMUSG00000026303	-1.1054	0.221707	down	-1.16861	0.387297	down	0.063209	0.924402	up	4.40351	8.32e-09	up	0.47895
Angel1	ENSMUSG00000021257	-0.530822	0.221756	down	-0.0709016	0.935154	down	-0.459921	0.165072	down	0.0253067	0.916839	up	0.763502
Alpk2	ENSMUSG00000032845	-0.863847	0.221756	down	-0.617545	0.602185	down	-0.246302	0.612546	down	4.20822	6.48e-10	up	0.919856
Psma4	ENSMUSG00000032301	-0.36623	0.221756	down	-0.16406	0.737225	down	-0.20217	0.366206	down	-1.32232	4.94e-08	down	0.995386
Lrpap1	ENSMUSG00000029103	-0.276335	0.222261	down	-0.079926	0.83582	down	-0.196408	0.25339	down	-0.64033	1.83e-05	down	0.926079
Tmtc1	ENSMUSG00000030306	0.897632	0.222266	up	0.478258	0.692199	up	0.419375	0.434143	up	0.559649	0.148699	up	0.998498
Gnl2	ENSMUSG00000028869	-0.258044	0.222962	down	-0.135508	0.692199	down	-0.122536	0.431031	down	-0.4204	0.000767	down	0.999393
Surf6	ENSMUSG00000036160	-0.350509	0.222962	down	-0.174513	0.712289	down	-0.175997	0.407161	down	-0.406649	0.010414	down	0.999825
Dtwd2	ENSMUSG00000024505	0.500012	0.222976	up	0.26535	0.692199	up	0.234662	0.468499	up	-0.830593	0.00064	down	0.999825
Lrrc75a	ENSMUSG00000046417	0.714745	0.223157	up	0.148429	0.877256	up	0.566316	0.240541	up	-3.50105	5.29e-10	down	0.848566
Nfx1	ENSMUSG00000028423	-0.206218	0.223282	down	-0.052437	0.857203	down	-0.153781	0.229663	down	0.452159	3.56e-05	up	0.900005
Gm27029	ENSMUSG00000097239	-0.339158	0.223548	down	-0.0779799	0.874652	down	-0.261178	0.220711	down	-0.370434	0.0151563	down	0.874753
Mmrn2	ENSMUSG00000041445	-0.654313	0.224741	down	-0.244539	0.778569	down	-0.409774	0.31888	down	-0.961231	0.00192835	down	0.971369
Ranbp9	ENSMUSG00000038546	0.375896	0.225089	up	0.133721	0.791966	up	0.242174	0.295958	up	1.11534	8.23e-07	up	0.963278
Trmt6	ENSMUSG00000037376	-0.366766	0.225432	down	-0.216142	0.667229	down	-0.150624	0.486492	down	0.86381	1.59e-05	up	0.987403
Upf3a	ENSMUSG00000038398	-0.434905	0.225447	down	-0.0915996	0.887	down	-0.343305	0.216693	down	-1.13214	4.66e-06	down	0.853963
Sertad1	ENSMUSG00000008384	-0.791874	0.225531	down	-0.0739377	0.960611	down	-0.717936	0.148819	down	1.25704	0.00101389	up	0.715882
Lrrc58	ENSMUSG00000034158	0.230621	0.225531	up	0.0734158	0.816793	up	0.157205	0.276208	up	-0.30365	0.00456303	down	0.947614
Cep350	ENSMUSG00000033671	0.334876	0.225531	up	0.0862424	0.854198	up	0.248634	0.232258	up	1.09343	2.24e-07	up	0.902827
Gnptg	ENSMUSG00000035521	-0.291704	0.225531	down	-0.0459669	0.919573	down	-0.245737	0.176595	down	0.430895	0.00186994	up	0.793684
Fgf11	ENSMUSG00000042826	-0.282611	0.225653	down	-0.0044942	0.994874	down	-0.278117	0.124918	down	0.230634	0.0631703	up	0.594484
Gm20449	ENSMUSG00000092592	0.950479	0.225653	up	0.689696	0.517359	up	0.260783	0.68186	up	0.196673	0.626143	up	0.930213
Car7	ENSMUSG00000031883	-0.817265	0.225653	down	-0.524606	0.645878	down	-0.292659	0.545289	down	1.29097	0.00107602	up	0.963278
Flvcr1	ENSMUSG00000066595	0.269095	0.225653	up	0.217931	0.47052	up	0.0511633	0.771772	up	-0.104733	0.371007	down	0.83377
Memo1	ENSMUSG00000058704	0.401069	0.225653	up	0.0856516	0.886468	up	0.315418	0.217972	up	-0.740098	0.000244	down	0.853963
Mlycd	ENSMUSG00000074064	-0.422128	0.225653	down	-0.195698	0.730127	down	-0.226429	0.383153	down	-0.283138	0.123549	down	0.997883
Cerk	ENSMUSG00000035891	-0.381407	0.225653	down	-0.269859	0.555054	down	-0.111547	0.629502	down	2.15503	7.25e-11	up	0.92932
Stap2	ENSMUSG00000038781	-0.743649	0.225653	down	-0.415025	0.713189	down	-0.328625	0.407161	down	5.60046	9.41e-13	up	0.99431
Slk	ENSMUSG00000025060	-0.29726	0.225653	down	-0.193775	0.633593	down	-0.103485	0.559379	down	0.785593	3.93e-06	up	0.961444
Vars2	ENSMUSG00000038838	-0.316116	0.225653	down	-0.0191841	0.97306	down	-0.296932	0.142754	down	-0.566998	0.000327	down	0.658334
Tnn	ENSMUSG00000026725	-1.75103	0.225653	down	-0.643607	0.798259	down	-1.10743	0.282574	down	1.9964	0.012484	up	0.970437
Sebox	ENSMUSG00000001103	-1.49601	0.225653	down	-0.676876	0.744288	down	-0.819132	0.362418	down	1.64931	0.0149029	up	0.995386
Cep126	ENSMUSG00000040729	-0.315539	0.225653	down	-0.241685	0.524222	down	-0.0738546	0.704898	down	2.115	5.28e-12	up	0.882622
Lrrc8c	ENSMUSG00000054720	0.971838	0.225653	up	0.312929	0.813812	up	0.658908	0.282956	up	-0.308549	0.46782	down	0.947614
A2m	ENSMUSG00000030111	-0.394738	0.225712	down	-0.238319	0.667229	down	-0.156419	0.493757	down	4.03881	1.11e-14	up	0.982928
Sat2	ENSMUSG00000069835	-0.472109	0.225712	down	-0.0453629	0.957585	down	-0.426746	0.158314	down	-0.33086	0.10861	down	0.720447
Tbl3	ENSMUSG00000040688	-0.315324	0.226131	down	-0.0903438	0.836188	down	-0.22498	0.259079	down	-0.637649	9.54e-05	down	0.925604
Crtam	ENSMUSG00000032021	-0.916022	0.226194	down	-0.800385	0.511924	down	-0.115637	0.825827	down	9.2654	1.98e-14	up	0.763502
Zfpl1	ENSMUSG00000024792	-0.375509	0.226285	down	-0.00175189	0.998187	down	-0.373757	0.124918	down	-0.392714	0.0201515	down	0.573691
Polr2e	ENSMUSG00000004667	-0.416953	0.226285	down	-0.103609	0.86167	down	-0.313344	0.232479	down	-0.220257	0.224659	down	0.900005
Leng9	ENSMUSG00000043432	-0.501678	0.226285	down	-0.322105	0.645199	down	-0.179573	0.548633	down	0.763498	0.00151094	up	0.963278
Tmed4	ENSMUSG00000004394	-0.374217	0.226285	down	-0.109751	0.83545	down	-0.264466	0.258427	down	0.618391	0.000732	up	0.930398
S1pr5	ENSMUSG00000045087	-0.691632	0.226285	down	-0.657525	0.387297	down	-0.0341066	0.944731	down	1.72612	8.64e-06	up	0.645998
Rufy3	ENSMUSG00000029291	0.197958	0.226285	up	0.0704126	0.792603	up	0.127546	0.30003	up	0.199821	0.0244568	up	0.963278
Sspo	ENSMUSG00000029797	2.27133	0.226285	up	1.56588	0.610447	up	0.705448	0.598501	up	1.21428	0.218947	up	0.942054
Nova1	ENSMUSG00000021047	0.706083	0.226285	up	0.421866	0.657542	up	0.284217	0.500487	up	-1.10683	0.00119211	down	0.986632
Tubgcp5	ENSMUSG00000033790	-0.224736	0.226285	down	-0.0384955	0.912207	down	-0.18624	0.187468	down	0.337935	0.00167884	up	0.809477
1810055G02Rik	ENSMUSG00000035372	-0.44147	0.226529	down	-0.243499	0.685597	down	-0.197971	0.461835	down	-0.771412	0.000437	down	0.995386
Nrde2	ENSMUSG00000021179	-0.602746	0.226543	down	-0.174215	0.836188	down	-0.428531	0.263442	down	-0.507859	0.056647	down	0.92816
Gatb	ENSMUSG00000028085	-0.412759	0.226543	down	-0.144393	0.798259	down	-0.268366	0.298483	down	0.25266	0.161009	up	0.962475
Pgap1	ENSMUSG00000073678	0.495067	0.227229	up	0.351833	0.552087	up	0.143234	0.640396	up	-1.66155	1.74e-07	down	0.92932
C2cd3	ENSMUSG00000047248	0.466663	0.227261	up	0.0955501	0.89397	up	0.371113	0.206206	up	0.83862	0.000338	up	0.849646
Polg	ENSMUSG00000039176	-0.253967	0.227336	down	-0.093019	0.784435	down	-0.160948	0.308058	down	0.300826	0.0098096	up	0.968596
Rp9	ENSMUSG00000032239	-0.266328	0.227336	down	-0.0846737	0.817365	down	-0.181654	0.279872	down	0.147515	0.204697	up	0.947614
Ube2d2a	ENSMUSG00000091896	0.204859	0.227417	up	0.107017	0.701485	up	0.0978422	0.43207	up	-0.0534145	0.55547	down	0.999393
Pigc	ENSMUSG00000026698	-0.336876	0.227417	down	-0.071964	0.88766	down	-0.264912	0.218053	down	0.0105477	0.946354	up	0.8557
Enpp1	ENSMUSG00000037370	-0.448318	0.227417	down	-0.21153	0.736024	down	-0.236787	0.383489	down	1.4445	3.05e-07	up	0.999393
Mrpl23	ENSMUSG00000037772	-0.302201	0.227417	down	-0.109222	0.785293	down	-0.192979	0.308655	down	-0.0614781	0.648323	down	0.966155
Swsap1	ENSMUSG00000051238	-0.575991	0.227417	down	-0.0485684	0.963385	down	-0.527423	0.15705	down	-0.479139	0.0603318	down	0.700731
Cul4a	ENSMUSG00000031446	-0.323636	0.227417	down	-0.0843313	0.852892	down	-0.239304	0.241763	down	-0.480154	0.00193758	down	0.907528
Mertk	ENSMUSG00000014361	0.706559	0.227417	up	0.167864	0.876745	up	0.538695	0.218489	up	2.2898	2.99e-07	up	0.889121
Atp5g2	ENSMUSG00000062683	-0.467838	0.227417	down	-0.104089	0.881167	down	-0.363748	0.223896	down	-1.04877	3.22e-05	down	0.868049
St6gal2	ENSMUSG00000024172	0.946918	0.227597	up	0.526912	0.667229	up	0.420006	0.48369	up	-3.98723	7.74e-09	down	0.995386
Polr2c	ENSMUSG00000031783	-0.405873	0.227912	down	-0.194614	0.728704	down	-0.211259	0.395315	down	0.157373	0.376841	up	0.999393
Dnase1l1	ENSMUSG00000019088	-0.865799	0.227962	down	-0.456453	0.702881	down	-0.409346	0.432326	down	0.930873	0.0180685	up	0.999393
Mapk10	ENSMUSG00000046709	0.342081	0.227962	up	0.0871713	0.859775	up	0.25491	0.235727	up	1.32729	2.21e-08	up	0.902827
Ccdc180	ENSMUSG00000035539	1.82966	0.227962	up	0.47074	0.845954	up	1.35892	0.267347	up	-0.962389	0.229427	down	0.902827
9530077C05Rik	ENSMUSG00000036411	0.514276	0.228272	up	0.16252	0.820866	up	0.351757	0.276265	up	0.822202	0.00104086	up	0.947499
2700062C07Rik	ENSMUSG00000024273	-0.420914	0.228531	down	-0.00534951	0.995083	down	-0.415564	0.128979	down	-0.363237	0.0524625	down	0.594484
Arhgef3	ENSMUSG00000021895	-0.416117	0.228531	down	-0.214226	0.714877	down	-0.201891	0.420401	down	2.40796	5.93e-11	up	0.999393
Poldip2	ENSMUSG00000001100	-0.347086	0.228531	down	-0.12657	0.784728	down	-0.220516	0.309901	down	-0.350641	0.0251848	down	0.967376
Chmp3	ENSMUSG00000053119	-0.302734	0.228531	down	-0.136531	0.744288	down	-0.166203	0.371419	down	0.63351	7.15e-05	up	0.995386
Chrm1	ENSMUSG00000032773	1.67334	0.228714	up	0.639311	0.762888	up	1.03403	0.351348	up	-1.37803	0.0631894	down	0.977785
Nop53	ENSMUSG00000041560	-0.330201	0.228714	down	-0.130094	0.775412	down	-0.200107	0.329276	down	-0.296499	0.0443419	down	0.982928
Gne	ENSMUSG00000028479	-0.28124	0.228764	down	-0.12738	0.742421	down	-0.15386	0.376708	down	0.121479	0.324692	up	0.996
Tagln3	ENSMUSG00000022658	-0.468421	0.229189	down	-0.229538	0.728645	down	-0.238883	0.403566	down	1.08275	2.37e-05	up	0.999825
Fbxw2	ENSMUSG00000035949	-0.249512	0.229406	down	-0.0875116	0.799199	down	-0.162	0.302384	down	-0.290885	0.0112716	down	0.962924
Slc41a3	ENSMUSG00000030089	-0.497356	0.229783	down	0.00787978	0.994874	up	-0.505236	0.111649	down	1.75157	9.46e-08	up	0.547203
Sorbs2	ENSMUSG00000031626	0.496742	0.229867	up	0.255049	0.711514	up	0.241692	0.426327	up	-0.319945	0.143508	down	0.999825
Paox	ENSMUSG00000025464	-0.527701	0.229867	down	0.0410957	0.965787	up	-0.568796	0.104113	down	-1.31005	1.01e-05	down	0.474705
Sil1	ENSMUSG00000024357	-0.355439	0.229867	down	-0.073781	0.89171	down	-0.281658	0.215233	down	0.361357	0.0247436	up	0.853963
Bloc1s1	ENSMUSG00000090247	-0.467345	0.229867	down	-0.106453	0.879591	down	-0.360892	0.226884	down	-0.519763	0.0150864	down	0.877689
Pcdh12	ENSMUSG00000024440	-0.623243	0.229867	down	-0.133195	0.845954	down	-0.490047	0.338835	down	-4.95955	8.28e-14	down	0.86056
Letmd1	ENSMUSG00000037353	-0.282083	0.229867	down	-0.0215703	0.967214	down	-0.260512	0.153488	down	-0.608859	5.25e-05	down	0.693692
Yars	ENSMUSG00000028811	-0.267693	0.229867	down	-0.145704	0.692199	down	-0.12199	0.455176	down	-0.509355	0.000204	down	0.996424
Rel	ENSMUSG00000020275	0.670614	0.229867	up	0.234041	0.805128	up	0.436573	0.295958	up	1.21497	0.000337	up	0.962917
Slx4ip	ENSMUSG00000027281	0.352566	0.229917	up	0.200367	0.669655	up	0.152198	0.52866	up	-2.08337	4.13e-11	down	0.991823
Ppp1r13l	ENSMUSG00000040734	0.982547	0.230492	up	0.66534	0.68526	up	0.317207	0.549092	up	2.63853	2.71e-06	up	0.955926
Plekha6	ENSMUSG00000041757	0.557632	0.230492	up	0.205572	0.784728	up	0.35206	0.311805	up	1.13324	0.000105	up	0.970399
Dnah1	ENSMUSG00000019027	1.05879	0.231006	up	0.339003	0.805128	up	0.719786	0.309083	up	-2.41472	2.85e-05	down	0.947614
Ube3a	ENSMUSG00000025326	0.311171	0.231039	up	0.172803	0.692199	up	0.138368	0.464584	up	0.0449504	0.751449	up	0.995386
Tbc1d22a	ENSMUSG00000051864	-0.272543	0.231039	down	-0.0704661	0.85744	down	-0.202077	0.24288	down	0.60283	4.06e-05	up	0.907528
Tmem234	ENSMUSG00000028797	-0.227385	0.231125	down	-0.0646602	0.840783	down	-0.162724	0.263536	down	-0.761166	1.96e-07	down	0.925705
Mrpl14	ENSMUSG00000023939	-0.483551	0.231457	down	-0.224391	0.729759	down	-0.259161	0.396028	down	-1.06082	4.52e-05	down	0.997883
Mvp	ENSMUSG00000030681	-0.509772	0.23167	down	-0.32304	0.657542	down	-0.186733	0.535211	down	2.50378	7.57e-10	up	0.968596
Uevld	ENSMUSG00000043262	-0.274938	0.23167	down	-0.0134385	0.980014	down	-0.261499	0.142754	down	0.221394	0.0708978	up	0.648308
Fez1	ENSMUSG00000032118	-0.304252	0.232172	down	-0.176734	0.677357	down	-0.127518	0.487128	down	0.106844	0.429031	up	0.98826
Ttc23	ENSMUSG00000030555	0.548878	0.232172	up	0.185505	0.80448	up	0.363373	0.307079	up	-1.043	0.000217	down	0.955926
Arhgap18	ENSMUSG00000039031	0.673707	0.232172	up	0.242972	0.784435	up	0.430735	0.320474	up	-1.78425	4.88e-06	down	0.966155
Kcnj10	ENSMUSG00000044708	0.900549	0.232172	up	-0.0499133	0.977254	down	0.950462	0.104113	up	1.8033	0.000132	up	0.512797
Mrps6	ENSMUSG00000039680	0.385234	0.232172	up	0.140231	0.785528	up	0.245003	0.315669	up	-0.340193	0.0492693	down	0.967492
Dctn2	ENSMUSG00000025410	-0.224954	0.232172	down	-0.0447457	0.897396	down	-0.180208	0.21112	down	-0.940213	8.15e-09	down	0.846145
Id2	ENSMUSG00000020644	-0.683238	0.232172	down	-0.298935	0.751654	down	-0.384302	0.366206	down	-0.404286	0.180934	down	0.993632
Gmip	ENSMUSG00000036246	0.809014	0.232216	up	0.247592	0.816793	up	0.561422	0.296754	up	-2.65423	2.87e-07	down	0.940987
Pigs	ENSMUSG00000041958	-0.25881	0.232216	down	-0.0970833	0.783229	down	-0.161727	0.320474	down	-0.969765	4.11e-08	down	0.973235
Xbp1	ENSMUSG00000020484	0.346689	0.232235	up	-0.0552909	0.921626	down	0.40198	0.0746941	up	1.53542	3.62e-09	up	0.391308
Hint2	ENSMUSG00000028470	-0.519237	0.232235	down	-0.108816	0.889874	down	-0.410421	0.223206	down	-0.641891	0.00814147	down	0.8557
Rab5if	ENSMUSG00000027637	-0.426706	0.232235	down	-0.13604	0.819632	down	-0.290666	0.286976	down	-0.549749	0.00617071	down	0.947614
Rassf2	ENSMUSG00000027339	0.304137	0.232235	up	0.19607	0.655226	up	0.108067	0.558323	up	0.959706	4.8e-07	up	0.963278
2310022B05Rik	ENSMUSG00000031983	0.423531	0.232235	up	0.266471	0.655226	up	0.15706	0.54928	up	-1.26506	1.02e-06	down	0.971369
Ndufaf3	ENSMUSG00000070283	-0.444925	0.232235	down	-0.0533991	0.943679	down	-0.391526	0.16787	down	-0.00120673	0.995354	down	0.763502
Ube2m	ENSMUSG00000005575	-0.2782	0.232235	down	-0.0829832	0.833996	down	-0.195216	0.274838	down	-0.67797	1.37e-05	down	0.936446
Ttc30b	ENSMUSG00000075273	-0.467405	0.232235	down	-0.14191	0.829955	down	-0.325495	0.279133	down	-0.255892	0.216069	down	0.938759
Cdon	ENSMUSG00000038119	-0.421731	0.232235	down	-0.101375	0.876615	down	-0.320356	0.223982	down	2.57042	3.13e-11	up	0.896228
Tox3	ENSMUSG00000043668	1.13819	0.232535	up	0.374988	0.780056	up	0.7632	0.342313	up	-5.64147	6.04e-10	down	0.95483
Sgcd	ENSMUSG00000020354	0.791779	0.232535	up	0.511205	0.629853	up	0.280573	0.5761	up	-1.93023	1.41e-05	down	0.963278
Leo1	ENSMUSG00000042487	-0.371148	0.232612	down	-0.171217	0.740524	down	-0.199931	0.383832	down	0.615835	0.000829	up	0.997883
Heatr5b	ENSMUSG00000039414	0.423468	0.232612	up	0.162399	0.781967	up	0.261069	0.323003	up	0.412441	0.0319493	up	0.978105
Llgl1	ENSMUSG00000020536	-0.381131	0.232612	down	-0.178353	0.737225	down	-0.202778	0.391333	down	-0.579941	0.0017584	down	0.999393
Sh3bgrl	ENSMUSG00000031246	0.432675	0.232642	up	0.359809	0.469156	up	0.072866	0.807112	up	-2.39979	1.3e-10	down	0.813345
Ccl25	ENSMUSG00000023235	0.411591	0.23274	up	0.136288	0.815743	up	0.275303	0.288325	up	0.96664	2.19e-05	up	0.955443
Fibp	ENSMUSG00000024911	-0.292251	0.23274	down	-0.0513456	0.910208	down	-0.240906	0.204792	down	-0.55749	0.000217	down	0.820591
Creb3	ENSMUSG00000028466	-0.353307	0.23274	down	-0.184386	0.707147	down	-0.168921	0.439268	down	0.00396921	0.981595	up	0.999393
Acad11	ENSMUSG00000090150	-0.290535	0.23274	down	-0.132782	0.742421	down	-0.157753	0.383832	down	0.0857882	0.50971	up	0.996424
Slc39a7	ENSMUSG00000024327	-0.320573	0.23274	down	-0.0744953	0.878787	down	-0.246077	0.230714	down	-0.328147	0.0250912	down	0.88678
Galntl6	ENSMUSG00000096914	1.33467	0.23274	up	0.708899	0.692199	up	0.62577	0.466673	up	-3.0411	3.38e-05	down	0.999393
Tmem26	ENSMUSG00000060044	1.53059	0.23274	up	0.275198	0.873214	up	1.2554	0.283785	up	-4.93469	1.82e-07	down	0.825586
Sephs2	ENSMUSG00000049091	-0.33691	0.232785	down	-0.141508	0.762232	down	-0.195401	0.360445	down	-0.89698	4.74e-06	down	0.988734
Lrp2	ENSMUSG00000027070	1.82238	0.232785	up	0.537153	0.81558	up	1.28523	0.309701	up	-2.76802	0.00174007	down	0.93289
Vrk2	ENSMUSG00000064090	0.945466	0.23283	up	0.248584	0.845768	up	0.696882	0.279054	up	-1.37433	0.00254519	down	0.913705
Itsn2	ENSMUSG00000020640	0.526444	0.23283	up	0.154064	0.839411	up	0.372379	0.267694	up	1.05624	0.000132	up	0.93289
Slc39a8	ENSMUSG00000053897	0.438629	0.232879	up	0.0290694	0.969675	up	0.409559	0.165095	up	-2.85987	1.13e-11	down	0.683844
[truncated: 13,317 more rows]

## Sheet: Table S3
Total Patway Enrichment Analysis from cerebra
[truncated: 5,754 more rows]

[truncated: 6 more sheets: Table S4, Table S5, Table S6 , Table S7, Table S8, Table S9 ]
